# Supplementary material for: The vaginal microbiome and preterm birth
Source: Nat Med. 2019 May 29;25(6):1012–21. doi: 10.1038/s41591-019-0450-2 (PMC6750801; doi:10.1038/s41591-019-0450-2)
Supplement: Supplementary file 3 — Supplementary Data 1–4 [file 41591_2019_450_MOESM3_ESM.xlsx]

## Sheet: SupDat1a_BVAB1_Genome_Features
Type	Contig	Start	Stop	Length (bp)	Function	Subsystems
CDS	Contig_00001	324	208	117	hypothetical protein	- none -
CDS	Contig_00001	308	1021	714	Flagellar motor rotation protein MotA	Flagellar motility, Flagellum
CDS	Contig_00001	1021	1968	948	Flagellar motor rotation protein MotB	Flagellar motility, Flagellum
CDS	Contig_00001	2007	2528	522	FIG00531386: hypothetical protein	- none -
CDS	Contig_00001	2574	3566	993	Flagellar motor switch protein FliM	Bacterial Chemotaxis, Flagellar motility, Flagellum
CDS	Contig_00001	3559	4734	1176	Flagellar motor switch protein FliN	Bacterial Chemotaxis, Flagellar motility, Flagellum
CDS	Contig_00001	4750	5112	363	Chemotaxis regulator - transmits chemoreceptor signals to flagelllar motor components CheY	Bacterial Chemotaxis, Flagellar motility
CDS	Contig_00001	5117	5494	378	hypothetical protein	- none -
CDS	Contig_00001	5491	6336	846	Flagellar biosynthesis protein FliP	Flagellum
CDS	Contig_00001	6407	6676	270	Flagellar biosynthesis protein FliQ	Flagellum
CDS	Contig_00001	6774	7481	708	Flagellar biosynthesis protein FliR	Flagellar motility, Flagellum
CDS	Contig_00001	7573	8712	1140	Flagellar biosynthesis protein FlhB	Flagellar motility, Flagellum
CDS	Contig_00001	8919	10979	2061	Flagellar biosynthesis protein FlhA	Flagellar motility, Flagellum
CDS	Contig_00001	10969	12588	1620	Flagellar biosynthesis protein FlhF	Flagellar motility, Flagellum
CDS	Contig_00001	12591	13439	849	Flagellar synthesis regulator FleN	Flagellar motility, Flagellum
CDS	Contig_00001	14365	15120	756	Flagellar protein	- none -
CDS	Contig_00001	15117	16172	1056	Chemotaxis response regulator protein-glutamate methylesterase CheB (EC 3.1.1.61)	Bacterial Chemotaxis
CDS	Contig_00001	16175	18283	2109	Signal transduction histidine kinase CheA (EC 2.7.3.-)	Bacterial Chemotaxis, Flagellar motility
CDS	Contig_00001	18298	18765	468	Positive regulator of CheA protein activity (CheW)	Bacterial Chemotaxis
CDS	Contig_00001	18804	19418	615	Chemotaxis protein CheC -- inhibitor of MCP methylation	Bacterial Chemotaxis
CDS	Contig_00001	19448	19936	489	Chemotaxis protein CheD	Bacterial Chemotaxis
CDS	Contig_00001	19933	20400	468	hypothetical protein	- none -
CDS	Contig_00001	20445	21206	762	RNA polymerase sigma factor for flagellar operon	Flagellar motility, Flagellum, Transcription initiation, bacterial sigma factors
CDS	Contig_00001	21229	22827	1599	protein of unknown function DUF342	- none -
CDS	Contig_00001	22912	23226	315	hypothetical protein	- none -
CDS	Contig_00001	23264	24139	876	hypothetical protein	- none -
CDS	Contig_00001	24744	24944	201	hypothetical protein	- none -
CDS	Contig_00001	25213	25932	720	SSU ribosomal protein S2p (SAe)	CBSS-312309.3.peg.1965, Ribosome SSU bacterial, Ribosome recycling related cluster
CDS	Contig_00001	25958	26893	936	Translation elongation factor Ts	CBSS-312309.3.peg.1965, Ribosome recycling related cluster, Translation elongation factors bacterial
CDS	Contig_00001	26956	27864	909	Peptidoglycan N-acetylglucosamine deacetylase (EC 3.5.1.-)	Polysaccharide deacetylases
CDS	Contig_00001	27887	28699	813	FIG00645091: hypothetical protein	- none -
CDS	Contig_00001	28706	29398	693	Uridine monophosphate kinase (EC 2.7.4.22)	CBSS-312309.3.peg.1965, Ribosome recycling related cluster
CDS	Contig_00001	29421	29972	552	Ribosome recycling factor	Ribosome recycling related cluster, Translation termination factors bacterial
CDS	Contig_00001	30231	30941	711	Undecaprenyl diphosphate synthase (EC 2.5.1.31)	CBSS-83331.1.peg.3039, Isoprenoid Biosynthesis, Isoprenoinds for Quinones, Polyprenyl Diphosphate Biosynthesis
CDS	Contig_00001	31026	31838	813	Phosphatidate cytidylyltransferase (EC 2.7.7.41)	Glycerolipid and Glycerophospholipid Metabolism in Bacteria
CDS	Contig_00001	31850	33022	1173	1-deoxy-D-xylulose 5-phosphate reductoisomerase (EC 1.1.1.267)	CBSS-83331.1.peg.3039, Isoprenoid Biosynthesis, Nonmevalonate Branch of Isoprenoid Biosynthesis
CDS	Contig_00001	33139	34071	933	Membrane-associated zinc metalloprotease	- none -
CDS	Contig_00001	34180	35253	1074	1-hydroxy-2-methyl-2-(E)-butenyl 4-diphosphate synthase (EC 1.17.7.1)	CBSS-83331.1.peg.3039, Isoprenoid Biosynthesis, Nonmevalonate Branch of Isoprenoid Biosynthesis
CDS	Contig_00001	35378	39769	4392	DNA polymerase III alpha subunit (EC 2.7.7.7)	DNA-replication
CDS	Contig_00001	39820	40113	294	hypothetical protein	- none -
CDS	Contig_00001	40135	40956	822	Hydrolase (HAD superfamily)	- none -
CDS	Contig_00001	41059	41787	729	hypothetical protein	- none -
CDS	Contig_00001	41784	42614	831	hypothetical protein	- none -
CDS	Contig_00001	42941	43435	495	Translation initiation factor 3	Mycobacterium virulence operon involved in protein synthesis (LSU ribosomal proteins), Translation initiation factors bacterial
CDS	Contig_00001	43449	43646	198	LSU ribosomal protein L35p	Mycobacterium virulence operon involved in protein synthesis (LSU ribosomal proteins), Ribosome LSU bacterial
CDS	Contig_00001	43668	44024	357	LSU ribosomal protein L20p	Mycobacterium virulence operon involved in protein synthesis (LSU ribosomal proteins), Ribosome LSU bacterial
CDS	Contig_00001	44153	45169	1017	UDP-glucose 4-epimerase (EC 5.1.3.2)	Rhamnose containing glycans
RNA	Contig_00001	45258	45329	72	tRNA-Glu-CTC	- none -
CDS	Contig_00001	45407	45862	456	FIG000325: clustered with transcription termination protein NusA	NusA-TFII Cluster, Transcription factors bacterial
CDS	Contig_00001	45878	47116	1239	Transcription termination protein NusA	NusA-TFII Cluster, Transcription factors bacterial
CDS	Contig_00001	47275	47544	270	COG2740: Predicted nucleic-acid-binding protein implicated in transcription termination	NusA-TFII Cluster, Transcription factors bacterial
CDS	Contig_00001	47537	47836	300	ribosomal protein L7Ae family protein	NusA-TFII Cluster, Transcription factors bacterial
CDS	Contig_00001	47857	50565	2709	Translation initiation factor 2	CBSS-138119.3.peg.2719, NusA-TFII Cluster, Translation initiation factors bacterial, Universal GTPases
CDS	Contig_00001	50613	51035	423	Ribosome-binding factor A	CBSS-138119.3.peg.2719, NusA-TFII Cluster, Translation initiation factors bacterial
CDS	Contig_00001	51142	52086	945	FIG146085: 3'-to-5' oligoribonuclease A, Bacillus type	CBSS-138119.3.peg.2719, RNA processing and degradation, bacterial
CDS	Contig_00001	52208	53137	930	tRNA pseudouridine synthase B (EC 4.2.1.70)	CBSS-138119.3.peg.2719, RNA pseudouridine syntheses, Riboflavin, FMN and FAD metabolism in plants, tRNA modification Bacteria, tRNA processing
CDS	Contig_00001	53157	54068	912	Riboflavin kinase (EC 2.7.1.26) / FMN adenylyltransferase (EC 2.7.7.2)	Riboflavin, FMN and FAD metabolism, Riboflavin, FMN and FAD metabolism, Riboflavin, FMN and FAD metabolism in plants, Riboflavin, FMN and FAD metabolism in plants, riboflavin to FAD, riboflavin to FAD
CDS	Contig_00001	54281	54547	267	SSU ribosomal protein S15p (S13e)	Ribosome SSU bacterial
CDS	Contig_00001	54713	56800	2088	Polyribonucleotide nucleotidyltransferase (EC 2.7.7.8)	Bacterial RNA-metabolizing Zn-dependent hydrolases
CDS	Contig_00001	56804	57547	744	Segregation and condensation protein A	- none -
CDS	Contig_00001	57633	58202	570	Segregation and condensation protein B	- none -
CDS	Contig_00001	58265	59167	903	Transcriptional regulator, RpiR family	- none -
CDS	Contig_00001	59228	60505	1278	NAD(FAD)-utilizing dehydrogenases	- none -
CDS	Contig_00001	60568	61221	654	Cytidylate kinase (EC 2.7.4.25)	- none -
CDS	Contig_00001	61332	62198	867	4-hydroxy-3-methylbut-2-enyl diphosphate reductase (EC 1.17.1.2) / SSU ribosomal protein S1p	Cell division-ribosomal stress proteins cluster, Isoprenoid Biosynthesis, Nonmevalonate Branch of Isoprenoid Biosynthesis, Ribosome SSU bacterial
CDS	Contig_00001	62168	63259	1092	4-hydroxy-3-methylbut-2-enyl diphosphate reductase (EC 1.17.1.2) / SSU ribosomal protein S1p	Cell division-ribosomal stress proteins cluster, Isoprenoid Biosynthesis, Nonmevalonate Branch of Isoprenoid Biosynthesis, Ribosome SSU bacterial
CDS	Contig_00001	63324	64112	789	Chemotaxis protein methyltransferase CheR (EC 2.1.1.80)	Bacterial Chemotaxis
CDS	Contig_00001	64701	66563	1863	hypothetical protein	- none -
CDS	Contig_00001	66590	67276	687	ABC transporter ATP-binding protein	- none -
CDS	Contig_00001	68316	67339	978	Possible elongation subunit of DNA-dependent DNA polymerase	- none -
CDS	Contig_00001	68499	69944	1446	tRNA-i(6)A37 methylthiotransferase	Methylthiotransferases, tRNA modification Bacteria, tRNA processing
CDS	Contig_00001	69982	70596	615	Holliday junction DNA helicase RuvA	DNA-replication, RuvABC plus a hypothetical
CDS	Contig_00001	70730	71743	1014	Holliday junction DNA helicase RuvB	DNA-replication, RuvABC plus a hypothetical
CDS	Contig_00001	71841	72281	441	no significant homology	- none -
CDS	Contig_00001	72301	74499	2199	Protease (EC 3.4.-.-)	- none -
CDS	Contig_00001	74499	75821	1323	Cell division protein FtsW	Bacterial Cell Division, Bacterial Cytoskeleton
CDS	Contig_00001	75814	77253	1440	Cell division protein FtsI [Peptidoglycan synthetase] (EC 2.4.1.129)	16S rRNA modification within P site of ribosome, Bacterial Cell Division, Bacterial Cytoskeleton, CBSS-83331.1.peg.3039, Flagellum in Campylobacter, Peptidoglycan Biosynthesis
CDS	Contig_00001	77334	78047	714	hypothetical protein	- none -
CDS	Contig_00001	78034	78393	360	hypothetical protein	- none -
CDS	Contig_00001	78509	78694	186	LSU ribosomal protein L28p	A Gram-positive cluster that relates ribosomal protein L28P to a set of uncharacterized proteins, Ribosome LSU bacterial
CDS	Contig_00001	78846	79205	360	FIG001802: Putative alkaline-shock protein	A Gram-positive cluster that relates ribosomal protein L28P to a set of uncharacterized proteins
CDS	Contig_00001	79216	80901	1686	Dihydroxyacetone kinase family protein	A Gram-positive cluster that relates ribosomal protein L28P to a set of uncharacterized proteins, Glycerolipid and Glycerophospholipid Metabolism in Bacteria
CDS	Contig_00001	81045	83108	2064	ATP-dependent DNA helicase RecG (EC 3.6.1.-)	A Gram-positive cluster that relates ribosomal protein L28P to a set of uncharacterized proteins, DNA-replication
CDS	Contig_00001	84927	83176	1752	Fibronectin/fibrinogen-binding protein	- none -
CDS	Contig_00001	85104	85982	879	Protein YicC	CBSS-323097.3.peg.2594
CDS	Contig_00001	86147	86401	255	FIG003307: hypothetical protein	CBSS-323097.3.peg.2594
CDS	Contig_00001	86394	87032	639	Guanylate kinase (EC 2.7.4.8)	CBSS-323097.3.peg.2594, Purine conversions
CDS	Contig_00001	87032	87367	336	DNA-directed RNA polymerase omega subunit (EC 2.7.7.6)	CBSS-176299.4.peg.1292, RNA polymerase bacterial
CDS	Contig_00001	87364	88683	1320	Ribosomal protein S12p Asp88 (E. coli) methylthiotransferase	Methylthiotransferases, Ribosomal protein S12p Asp methylthiotransferase
CDS	Contig_00001	88680	89222	543	CDP-diacylglycerol--glycerol-3-phosphate 3-phosphatidyltransferase (EC 2.7.8.5)	Glycerolipid and Glycerophospholipid Metabolism in Bacteria
CDS	Contig_00001	89349	89906	558	Ribosomal RNA small subunit methyltransferase D (EC 2.1.1.-)	- none -
CDS	Contig_00001	89903	90406	504	Phosphopantetheine adenylyltransferase (EC 2.7.7.3)	CBSS-266117.6.peg.1260, Coenzyme A Biosynthesis
CDS	Contig_00001	90396	91133	738	Archaeal/vacuolar-type H+-ATPase subunit H	- none -
CDS	Contig_00001	91300	91968	669	HAD-superfamily hydrolase, subfamily IA, variant 3 protein family	- none -
CDS	Contig_00001	92071	93090	1020	Ribosomal large subunit pseudouridine synthase C (EC 4.2.1.70)	RNA pseudouridine syntheses, Ribosome biogenesis bacterial
CDS	Contig_00001	93062	93598	537	RecU Holliday junction resolvase	DNA repair, bacterial RecFOR pathway
CDS	Contig_00001	93601	94845	1245	Cytoplasmic axial filament protein CafA and Ribonuclease G (EC 3.1.4.-)	Bacterial Cell Division, CBSS-354.1.peg.2917, RNA processing and degradation, bacterial
CDS	Contig_00001	95028	95336	309	LSU ribosomal protein L21p	CBSS-176279.3.peg.868, Ribosome LSU bacterial
CDS	Contig_00001	95342	95671	330	FIG139598: Potential ribosomal protein	CBSS-176279.3.peg.868
CDS	Contig_00001	95675	95959	285	LSU ribosomal protein L27p	CBSS-176279.3.peg.868, Ribosome LSU bacterial
CDS	Contig_00001	96023	97306	1284	GTP-binding protein Obg	CBSS-176279.3.peg.868, Universal GTPases
CDS	Contig_00001	97371	97685	315	FIG004454: RNA binding protein	- none -
CDS	Contig_00001	97682	98887	1206	Hydrolase (HAD superfamily), YqeK	- none -
CDS	Contig_00001	98905	99237	333	Iojap protein	- none -
CDS	Contig_00001	100084	99464	621	SOS-response repressor and protease LexA (EC 3.4.21.88)	DNA repair, bacterial
CDS	Contig_00001	100353	100583	231	hypothetical protein	- none -
CDS	Contig_00001	100886	101968	1083	Tyrosine recombinase XerC	- none -
CDS	Contig_00001	103146	102061	1086	Ribosomal large subunit pseudouridine synthase D (EC 4.2.1.70)	RNA pseudouridine syntheses, Ribosome biogenesis bacterial
CDS	Contig_00001	103690	103169	522	Lipoprotein signal peptidase (EC 3.4.23.36)	Lipoprotein Biosynthesis, Signal peptidase
CDS	Contig_00001	104829	103744	1086	3-dehydroquinate synthase (EC 4.2.3.4)	Common Pathway For Synthesis of Aromatic Compounds (DAHP synthase to chorismate)
CDS	Contig_00001	105462	104833	630	FIG001960: FtsZ-interacting protein related to cell division	- none -
CDS	Contig_00001	107118	105742	1377	Membrane-fusion protein	- none -
CDS	Contig_00001	107594	107172	423	hypothetical protein	- none -
CDS	Contig_00001	108640	107702	939	D-alanyl-D-alanine carboxypeptidase (EC 3.4.16.4)	CBSS-84588.1.peg.1247, Metallocarboxypeptidases (EC 3.4.17.-), Murein Hydrolases, Peptidoglycan Biosynthesis
CDS	Contig_00001	109085	108690	396	Methylglyoxal synthase (EC 4.2.3.3)	Methylglyoxal Metabolism
CDS	Contig_00001	110216	109098	1119	Cell division protein FtsW	Bacterial Cell Division, Bacterial Cytoskeleton
CDS	Contig_00001	110899	110222	678	Septum site-determining protein MinC	Bacterial Cell Division, Bacterial Cytoskeleton, Septum site-determining cluster Min
CDS	Contig_00001	113741	110901	2841	Cell division protein FtsI [Peptidoglycan synthetase] (EC 2.4.1.129) @ Penicillin-binding protein 2 (PBP-2)	16S rRNA modification within P site of ribosome, 16S rRNA modification within P site of ribosome, Bacterial Cell Division, Bacterial Cytoskeleton, CBSS-83331.1.peg.3039, CBSS-83331.1.peg.3039, Flagellum in Campylobacter, Peptidoglycan Biosynthesis, Pept
CDS	Contig_00001	114271	113738	534	Rod shape-determining protein MreD	Bacterial Cell Division, Bacterial Cytoskeleton, CBSS-354.1.peg.2917
CDS	Contig_00001	115125	114271	855	Rod shape-determining protein MreC	Bacterial Cell Division, Bacterial Cytoskeleton, CBSS-354.1.peg.2917
CDS	Contig_00001	116154	115135	1020	Rod shape-determining protein MreB	Bacterial Cell Division, Bacterial Cytoskeleton
CDS	Contig_00001	116866	116168	699	DNA repair protein RadC	DNA repair, bacterial
CDS	Contig_00001	118204	116912	1293	Aluminum resistance protein	- none -
CDS	Contig_00001	119145	118210	936	tRNA dimethylallyltransferase (EC 2.5.1.75)	tRNA modification Bacteria, tRNA processing
CDS	Contig_00001	121146	119167	1980	DNA mismatch repair protein MutL	DNA repair, bacterial MutL-MutS system
CDS	Contig_00001	123803	121140	2664	DNA mismatch repair protein MutS	DNA repair, bacterial MutL-MutS system, DNA repair system including RecA, MutS and a hypothetical protein
CDS	Contig_00001	125415	123793	1623	NAD(FAD)-utilizing dehydrogenase, sll0175 homolog	- none -
CDS	Contig_00001	126842	125601	1242	NAD(FAD)-utilizing dehydrogenases	- none -
CDS	Contig_00001	127795	126917	879	FIG01020077: hypothetical protein	- none -
CDS	Contig_00001	130349	129288	1062	BH0638 unknown conserved protein	- none -
CDS	Contig_00001	130845	130351	495	Metal-dependent hydrolase YbeY, involved in rRNA and/or ribosome maturation and assembly	CBSS-56780.10.peg.1536, Glycyl-tRNA synthetase containing cluster
CDS	Contig_00001	132071	130842	1230	Membrane protein containing HD superfamily hydrolase domain, YQFF ortholog	CBSS-56780.10.peg.1536
CDS	Contig_00001	133066	132068	999	Phosphate starvation-inducible protein PhoH, predicted ATPase	CBSS-56780.10.peg.1536, CBSS-56780.10.peg.1536, Glycyl-tRNA synthetase containing cluster, Phosphate metabolism, Phosphate metabolism
CDS	Contig_00001	134221	133079	1143	hypothetical protein	- none -
CDS	Contig_00001	135071	134202	870	Methylenetetrahydrofolate dehydrogenase (NADP+) (EC 1.5.1.5) / Methenyltetrahydrofolate cyclohydrolase (EC 3.5.4.9)	One-carbon metabolism by tetrahydropterines, One-carbon metabolism by tetrahydropterines
CDS	Contig_00001	136850	135165	1686	Formate--tetrahydrofolate ligase (EC 6.3.4.3)	One-carbon metabolism by tetrahydropterines
CDS	Contig_00001	140093	136923	3171	Cell division protein FtsK	Bacterial Cell Division, Bacterial Cytoskeleton, Bacterial RNA-metabolizing Zn-dependent hydrolases
CDS	Contig_00001	140844	140107	738	FIG000859: hypothetical protein YebC	Riboflavin, FMN and FAD metabolism in plants, RuvABC plus a hypothetical
CDS	Contig_00001	141738	140902	837	Magnesium and cobalt efflux protein CorC	CBSS-56780.10.peg.1536, Glycyl-tRNA synthetase containing cluster, Magnesium transport
CDS	Contig_00001	142918	141755	1164	Alanine racemase (EC 5.1.1.1)	Alanine biosynthesis, Pyruvate Alanine Serine Interconversions
CDS	Contig_00001	144820	143012	1809	NAD(P)HX epimerase / NAD(P)HX dehydratase	YjeE, YjeE
CDS	Contig_00001	145490	144795	696	hypothetical protein	- none -
CDS	Contig_00001	146059	145502	558	Redox-sensitive transcriptional regulator (AT-rich DNA-binding protein)	Oxidative stress
CDS	Contig_00001	148214	146277	1938	COG0488: ATPase components of ABC transporters with duplicated ATPase domains	- none -
CDS	Contig_00001	149308	148325	984	hypothetical protein	- none -
CDS	Contig_00001	150219	149623	597	hypothetical protein	- none -
CDS	Contig_00001	150890	150216	675	probable ABC transporter	- none -
CDS	Contig_00001	153059	150891	2169	membrane spanning protein	- none -
CDS	Contig_00001	153178	153056	123	hypothetical protein	- none -
CDS	Contig_00001	154390	153305	1086	two-component sensor histidine kinase	- none -
CDS	Contig_00001	155081	154383	699	Phosphate regulon transcriptional regulatory protein PhoB (SphR)	High affinity phosphate transporter and control of PHO regulon, PhoR-PhoB two-component regulatory system, Phosphate metabolism
CDS	Contig_00001	157829	155418	2412	Leucyl-tRNA synthetase (EC 6.1.1.4)	tRNA aminoacylation, Leu
CDS	Contig_00001	159014	158193	822	Two-component system histidine kinase	- none -
CDS	Contig_00001	159889	159218	672	Regulation of D-alanyl-lipoteichoic acid biosynthesis, DltR	Teichoic and lipoteichoic acids biosynthesis
CDS	Contig_00001	160823	160320	504	hypothetical protein	- none -
CDS	Contig_00001	161170	160868	303	hypothetical protein	- none -
CDS	Contig_00001	163404	161320	2085	Translation elongation factor G-related protein	Translation elongation factor G family, Translation elongation factors bacterial
CDS	Contig_00001	164222	163530	693	Ribonuclease HI-related protein	Ribonuclease H
CDS	Contig_00001	164377	165657	1281	5-Enolpyruvylshikimate-3-phosphate synthase (EC 2.5.1.19)	Common Pathway For Synthesis of Aromatic Compounds (DAHP synthase to chorismate)
CDS	Contig_00001	166998	165661	1338	NADH peroxidase (EC 1.11.1.1)	- none -
CDS	Contig_00001	168578	167199	1380	Argininosuccinate lyase (EC 4.3.2.1)	- none -
CDS	Contig_00001	169786	168578	1209	Argininosuccinate synthase (EC 6.3.4.5)	- none -
CDS	Contig_00001	171527	170037	1491	putative methyl-accepting chemotaxis protein	- none -
CDS	Contig_00001	172216	171710	507	Protein export cytoplasm protein SecA ATPase RNA helicase (TC 3.A.5.1.1)	- none -
CDS	Contig_00001	172345	172599	255	hypothetical protein	- none -
CDS	Contig_00001	174042	172753	1290	Adenylosuccinate synthetase (EC 6.3.4.4)	Purine conversions
CDS	Contig_00001	174971	174069	903	DegV family protein	- none -
CDS	Contig_00001	176710	175091	1620	Heat shock protein 60 family chaperone GroEL	GroEL GroES
CDS	Contig_00001	177019	176735	285	Heat shock protein 60 family co-chaperone GroES	GroEL GroES
CDS	Contig_00001	179525	177291	2235	DNA gyrase subunit A (EC 5.99.1.3)	Cell Division Subsystem including YidCD, DNA gyrase subunits, DNA replication cluster 1, DNA topoisomerases, Type II, ATP-dependent, Resistance to fluoroquinolones
CDS	Contig_00001	181507	179585	1923	DNA gyrase subunit B (EC 5.99.1.3)	Cell Division Subsystem including YidCD, DNA gyrase subunits, DNA replication cluster 1, DNA topoisomerases, Type II, ATP-dependent, Resistance to fluoroquinolones
CDS	Contig_00001	182013	181573	441	Deoxyuridine 5'-triphosphate nucleotidohydrolase (EC 3.6.1.23)	Housecleaning nucleoside triphosphate pyrophosphatases, Nudix proteins (nucleoside triphosphate hydrolases)
CDS	Contig_00001	183027	182017	1011	Glycerol-3-phosphate dehydrogenase [NAD(P)+] (EC 1.1.1.94)	Glycerolipid and Glycerophospholipid Metabolism in Bacteria
CDS	Contig_00001	183680	183027	654	Acyl-phosphate:glycerol-3-phosphate O-acyltransferase PlsY	Glycerolipid and Glycerophospholipid Metabolism in Bacteria
CDS	Contig_00001	185005	183680	1326	GTP-binding protein EngA	Universal GTPases
CDS	Contig_00001	185381	185082	300	Flagellar biosynthesis protein FlhB	Flagellar motility, Flagellum
CDS	Contig_00001	185752	185396	357	UPF0102 protein TTE1452	- none -
CDS	Contig_00001	187795	185894	1902	rhoptry protein	- none -
CDS	Contig_00001	188486	187848	639	Ribonuclease HII (EC 3.1.26.4)	Conserved gene cluster associated with Met-tRNA formyltransferase, Ribonuclease H, Ribonucleases in Bacillus
CDS	Contig_00001	189180	188509	672	Signal peptidase I (EC 3.4.21.89)	CBSS-176299.4.peg.1292, Signal peptidase
CDS	Contig_00001	190076	189192	885	50S ribosomal subunit maturation GTPase RbgA (B. subtilis YlqF)	Conserved gene cluster associated with Met-tRNA formyltransferase, Universal GTPases
CDS	Contig_00001	190786	190175	612	Signal peptidase I (EC 3.4.21.89)	CBSS-176299.4.peg.1292, Signal peptidase
CDS	Contig_00001	191216	190863	354	LSU ribosomal protein L19p	Ribosome LSU bacterial
CDS	Contig_00001	192078	191314	765	tRNA (Guanine37-N1) -methyltransferase (EC 2.1.1.31)	RNA methylation, Ribosome biogenesis bacterial, tRNA modification Bacteria
CDS	Contig_00001	192593	192075	519	16S rRNA processing protein RimM	KH domain RNA binding protein YlqC, Ribosome biogenesis bacterial
CDS	Contig_00001	192880	192650	231	KH domain RNA binding protein YlqC	KH domain RNA binding protein YlqC
CDS	Contig_00001	193153	192908	246	SSU ribosomal protein S16p	KH domain RNA binding protein YlqC, Ribosome SSU bacterial
CDS	Contig_00001	194539	193193	1347	Signal recognition particle, subunit Ffh SRP54 (TC 3.A.5.1.1)	Bacterial signal recognition particle (SRP), Universal GTPases
CDS	Contig_00001	194868	194539	330	Signal recognition particle associated protein	Bacterial signal recognition particle (SRP)
CDS	Contig_00001	195919	195008	912	Signal recognition particle receptor protein FtsY (=alpha subunit) (TC 3.A.5.1.1)	Bacterial Cell Division, Bacterial signal recognition particle (SRP), Universal GTPases
CDS	Contig_00001	199521	195985	3537	Chromosome partition protein smc	DNA structural proteins, bacterial
CDS	Contig_00001	200238	199546	693	Ribonuclease III (EC 3.1.26.3)	CBSS-176299.4.peg.1292, RNA processing and degradation, bacterial
CDS	Contig_00001	200546	200313	234	Acyl carrier protein	Glycerolipid and Glycerophospholipid Metabolism in Bacteria
CDS	Contig_00001	201553	200558	996	Phosphate:acyl-ACP acyltransferase PlsX	Glycerolipid and Glycerophospholipid Metabolism in Bacteria
CDS	Contig_00001	201919	201728	192	LSU ribosomal protein L32p	Ribosome LSU bacterial
CDS	Contig_00001	202441	201923	519	COG1399 protein, clustered with ribosomal protein L32p	- none -
CDS	Contig_00001	202583	203845	1263	FIG007079: UPF0348 protein family	- none -
CDS	Contig_00001	204926	204090	837	hypothetical protein	- none -
CDS	Contig_00001	205689	205015	675	Uracil-DNA glycosylase, family 1	DNA Repair Base Excision, Uracil-DNA glycosylase
CDS	Contig_00001	207876	205696	2181	hypothetical protein	- none -
CDS	Contig_00001	208880	207936	945	Chemotaxis protein CheV (EC 2.7.3.-)	Bacterial Chemotaxis, Flagellar motility
CDS	Contig_00001	209665	208901	765	hypothetical protein	- none -
CDS	Contig_00001	211196	209688	1509	sensor histidine kinase	- none -
CDS	Contig_00001	211863	211183	681	Chemotaxis regulator - transmits chemoreceptor signals to flagelllar motor components CheY	Bacterial Chemotaxis, Flagellar motility
CDS	Contig_00001	212491	211883	609	hypothetical protein	- none -
CDS	Contig_00001	213838	212603	1236	ATP-dependent DNA helicase UvrD/PcrA	DNA repair, bacterial UvrD and related helicases
CDS	Contig_00001	216266	214797	1470	Glutamyl-tRNA synthetase (EC 6.1.1.17) @ Glutamyl-tRNA(Gln) synthetase (EC 6.1.1.24)	tRNA aminoacylation, Glu and Gln, tRNA aminoacylation, Glu and Gln
CDS	Contig_00001	217484	216279	1206	hypothetical protein	- none -
CDS	Contig_00001	218317	217502	816	hypothetical protein	- none -
CDS	Contig_00001	219689	218451	1239	hypothetical protein	- none -
CDS	Contig_00001	223319	219705	3615	hypothetical protein	- none -
CDS	Contig_00001	225190	223421	1770	Arginyl-tRNA synthetase (EC 6.1.1.19)	tRNA aminoacylation, Arg
CDS	Contig_00001	225698	225195	504	Substrate-specific component QueT (COG4708) of predicted queuosine-regulated ECF transporter	ECF class transporters, Queuosine-Archaeosine Biosynthesis
CDS	Contig_00001	226651	225782	870	Conserved protein	- none -
CDS	Contig_00001	228328	226661	1668	Glutaminyl-tRNA synthetase (EC 6.1.1.18)	tRNA aminoacylation, Glu and Gln
CDS	Contig_00001	229301	228438	864	FIG00521570: hypothetical protein	- none -
CDS	Contig_00001	229498	231546	2049	Chaperone protein HtpG	Protein chaperones
CDS	Contig_00001	231906	231643	264	hypothetical protein	- none -
CDS	Contig_00001	232576	231986	591	ATP-dependent nuclease, subunit A	ATP-dependent Nuclease
CDS	Contig_00001	239495	236136	3360	ATP-dependent nuclease, subunit B	ATP-dependent Nuclease
CDS	Contig_00001	240657	239581	1077	Peptide chain release factor 1	A Gammaproteobacteria Cluster Relating to Translation, CBSS-216600.3.peg.802, Translation termination factors bacterial
CDS	Contig_00001	241626	240781	846	Protein-N(5)-glutamine methyltransferase PrmC, methylates polypeptide chain release factors RF1 and RF2	A Gammaproteobacteria Cluster Relating to Translation, CBSS-216600.3.peg.802, Translation termination factors bacterial
CDS	Contig_00001	241906	241703	204	LSU ribosomal protein L31p @ LSU ribosomal protein L31p, zinc-dependent	Ribosome LSU bacterial, Ribosome LSU bacterial
CDS	Contig_00001	243405	242224	1182	radical SAM domain protein	- none -
CDS	Contig_00001	243581	243447	135	hypothetical protein	- none -
CDS	Contig_00001	245733	243682	2052	Transcription termination factor Rho	Transcription factors bacterial
CDS	Contig_00001	246351	245836	516	no significant homology	- none -
CDS	Contig_00001	247293	246595	699	hypothetical protein	- none -
CDS	Contig_00001	248068	247427	642	Hydroxyacylglutathione hydrolase (EC 3.1.2.6)	Glutathione: Non-redox reactions, Methylglyoxal Metabolism
CDS	Contig_00001	251589	248065	3525	Pyruvate-flavodoxin oxidoreductase (EC 1.2.7.-)	Methionine Degradation, Pyruvate:ferredoxin oxidoreductase
CDS	Contig_00001	251836	253476	1641	ABC transporter ATP-binding protein uup	- none -
CDS	Contig_00001	255807	253609	2199	Cell division protein FtsA	Bacterial Cell Division, Bacterial Cytoskeleton
CDS	Contig_00001	256417	255800	618	Dephospho-CoA kinase (EC 2.7.1.24)	Coenzyme A Biosynthesis
CDS	Contig_00001	259172	256506	2667	DNA polymerase I (EC 2.7.7.7)	DNA-replication, DNA Repair Base Excision
CDS	Contig_00001	261081	259291	1791	Xaa-Pro aminopeptidase (EC 3.4.11.9)	Aminopeptidases (EC 3.4.11.-)
CDS	Contig_00001	262674	261310	1365	Cell division protein FtsZ (EC 3.4.24.-)	Bacterial Cell Division, Bacterial Cytoskeleton
CDS	Contig_00001	263048	262794	255	hypothetical protein	- none -
CDS	Contig_00001	265453	264329	1125	Cell division protein FtsW	Bacterial Cell Division, Bacterial Cytoskeleton
CDS	Contig_00001	266805	265450	1356	UDP-N-acetylmuramoylalanine--D-glutamate ligase (EC 6.3.2.9)	Peptidoglycan Biosynthesis, Peptidoglycan biosynthesis--gjo
CDS	Contig_00001	267884	266937	948	Phospho-N-acetylmuramoyl-pentapeptide-transferase (EC 2.7.8.13)	Peptidoglycan Biosynthesis
CDS	Contig_00001	269894	268002	1893	Cell division protein FtsI [Peptidoglycan synthetase] (EC 2.4.1.129)	16S rRNA modification within P site of ribosome, Bacterial Cell Division, Bacterial Cytoskeleton, CBSS-83331.1.peg.3039, Flagellum in Campylobacter, Peptidoglycan Biosynthesis
CDS	Contig_00001	270411	269944	468	Cell division protein FtsL	16S rRNA modification within P site of ribosome, Bacterial Cell Division, Bacterial Cytoskeleton, Stationary phase repair cluster
CDS	Contig_00001	271384	270440	945	rRNA small subunit methyltransferase H	16S rRNA modification within P site of ribosome, Bacterial Cell Division
CDS	Contig_00001	271832	271395	438	Cell division protein MraZ	16S rRNA modification within P site of ribosome, Bacterial Cell Division, Bacterial Cytoskeleton
CDS	Contig_00001	272404	272739	336	hypothetical protein	- none -
CDS	Contig_00001	273495	273121	375	hypothetical protein	- none -
CDS	Contig_00001	274022	273819	204	hypothetical protein	- none -
CDS	Contig_00001	275170	274301	870	Prolipoprotein diacylglyceryl transferase (EC 2.4.99.-)	Lipoprotein Biosynthesis
CDS	Contig_00001	276246	275185	1062	S-adenosylmethionine:tRNA ribosyltransferase-isomerase (EC 5.-.-.-)	CBSS-211586.1.peg.2832, Queuosine-Archaeosine Biosynthesis, tRNA modification Bacteria
CDS	Contig_00001	278709	276286	2424	Phenylalanyl-tRNA synthetase beta chain (EC 6.1.1.20)	tRNA aminoacylation, Phe
CDS	Contig_00001	279860	278832	1029	Phenylalanyl-tRNA synthetase alpha chain (EC 6.1.1.20)	tRNA aminoacylation, Phe
CDS	Contig_00001	281241	280063	1179	DNA polymerase IV (EC 2.7.7.7)	DNA repair, bacterial
CDS	Contig_00001	282620	281418	1203	Acetate kinase (EC 2.7.2.1)	Fermentations: Lactate, Fermentations: Mixed acid, Pyruvate metabolism II: acetyl-CoA, acetogenesis from pyruvate
CDS	Contig_00001	283836	282775	1062	Cytidylate kinase (EC 2.7.4.25)	- none -
CDS	Contig_00001	285201	283858	1344	Probable transmembrane protein	- none -
CDS	Contig_00001	286665	285328	1338	Multi antimicrobial extrusion protein (Na(+)/drug antiporter), MATE family of MDR efflux pumps	Multidrug Resistance Efflux Pumps, Riboflavin, FMN and FAD metabolism in plants
CDS	Contig_00001	287526	286726	801	ABC transporter, ATP-binding protein	- none -
CDS	Contig_00001	288215	287520	696	ABC-type multidrug transport system, ATPase component	- none -
CDS	Contig_00001	288586	288218	369	Transcriptional regulator, GntR family	- none -
CDS	Contig_00001	289630	288782	849	Manganese ABC transporter, inner membrane permease protein SitD	- none -
CDS	Contig_00001	290505	289627	879	Manganese ABC transporter, inner membrane permease protein SitC	- none -
CDS	Contig_00001	291214	290495	720	Manganese ABC transporter, ATP-binding protein SitB	- none -
CDS	Contig_00001	292174	291236	939	Manganese ABC transporter, periplasmic-binding protein SitA	- none -
CDS	Contig_00001	293734	292427	1308	Aminopeptidase C (EC 3.4.22.40)	Protein degradation
CDS	Contig_00001	296280	293896	2385	ABC-type antimicrobial peptide transport system, permease component	- none -
CDS	Contig_00001	296997	296287	711	Methionine ABC transporter ATP-binding protein	Methionine Biosynthesis, Methionine Degradation
CDS	Contig_00001	297811	297020	792	Zinc ABC transporter, inner membrane permease protein ZnuB	- none -
CDS	Contig_00001	298466	297822	645	Zinc ABC transporter, ATP-binding protein ZnuC	- none -
CDS	Contig_00001	298825	298649	177	hypothetical protein	- none -
CDS	Contig_00001	301308	298948	2361	ATP-dependent DNA helicase UvrD/PcrA	DNA repair, bacterial UvrD and related helicases
CDS	Contig_00001	302460	301450	1011	Aspartate--ammonia ligase (EC 6.3.1.1)	Glutamine, Glutamate, Aspartate and Asparagine Biosynthesis
CDS	Contig_00001	303952	302561	1392	Asparaginyl-tRNA synthetase (EC 6.1.1.22)	tRNA aminoacylation, Asp and Asn
CDS	Contig_00001	304214	304068	147	hypothetical protein	- none -
CDS	Contig_00001	304543	305760	1218	hypothetical protein	- none -
CDS	Contig_00001	306690	305815	876	tRNA(Cytosine32)-2-thiocytidine synthetase	tRNA modification Bacteria
CDS	Contig_00001	307309	306812	498	FIG01031777: hypothetical protein	- none -
CDS	Contig_00001	307652	308131	480	PAP2 family protein	- none -
CDS	Contig_00001	310160	308193	1968	NAD synthetase (EC 6.3.1.5) / Glutamine amidotransferase chain of NAD synthetase	NAD and NADP cofactor biosynthesis global, NAD and NADP cofactor biosynthesis global
CDS	Contig_00001	310312	311256	945	hypothetical protein	- none -
CDS	Contig_00001	312263	311307	957	Lysophospholipase (EC 3.1.1.5); Monoglyceride lipase (EC 3.1.1.23); putative	Triacylglycerol metabolism, Triacylglycerol metabolism
CDS	Contig_00001	313199	312267	933	methyl-accepting chemotaxis protein	- none -
CDS	Contig_00001	315232	313304	1929	Single-stranded-DNA-specific exonuclease RecJ (EC 3.1.-.-)	DNA-replication, DNA Repair Base Excision, DNA repair, bacterial RecFOR pathway
CDS	Contig_00001	317286	315511	1776	Type I restriction-modification system, specificity subunit S (EC 3.1.21.3)	Restriction-Modification System, Type I Restriction-Modification
CDS	Contig_00001	318819	317464	1356	Predicted ATPase (AAA+ superfamily)	- none -
CDS	Contig_00001	319629	319159	471	Response regulator of the competence regulon ComE	- none -
CDS	Contig_00001	321781	320594	1188	Cystathionine beta-lyase, Bsu PatB (EC 4.4.1.8)	- none -
CDS	Contig_00001	322622	321798	825	hypothetical protein	- none -
CDS	Contig_00001	323152	322640	513	Nitroreductase family protein	- none -
CDS	Contig_00001	323457	323741	285	DNA-damage-inducible protein J	DNA repair, bacterial, Toxin-antitoxin replicon stabilization systems
CDS	Contig_00001	324473	324099	375	Threonine dehydrogenase and related Zn-dependent dehydrogenases	Threonine degradation
CDS	Contig_00001	324594	324481	114	Threonine dehydrogenase and related Zn-dependent dehydrogenases	Threonine degradation
CDS	Contig_00001	325515	324628	888	Thioredoxin reductase (EC 1.8.1.9)	Thioredoxin-disulfide reductase
CDS	Contig_00001	327424	325640	1785	Methyl-accepting chemotaxis protein	- none -
CDS	Contig_00001	327663	328181	519	Transcriptional repressor for NAD biosynthesis in gram-positives	NAD and NADP cofactor biosynthesis global
CDS	Contig_00001	328324	329415	1092	Predicted nicotinate-regulated transporter BH3254	- none -
CDS	Contig_00001	330687	329608	1080	Thymidylate synthase thyX (EC 2.1.1.-)	Folate Biosynthesis
CDS	Contig_00001	331760	331005	756	FIG00525551: hypothetical protein	- none -
CDS	Contig_00001	334397	331779	2619	Alcohol dehydrogenase (EC 1.1.1.1); Acetaldehyde dehydrogenase (EC 1.2.1.10)	Fermentations: Lactate, Fermentations: Mixed acid, Fermentations: Mixed acid, Glycerolipid and Glycerophospholipid Metabolism in Bacteria, Pyruvate metabolism II: acetyl-CoA, acetogenesis from pyruvate
CDS	Contig_00001	336020	334614	1407	FIG000557: hypothetical protein co-occurring with RecR	DNA processing cluster
CDS	Contig_00001	336269	336120	150	Six-cysteine peptide SCIFF	- none -
CDS	Contig_00001	337834	336320	1515	Arginine decarboxylase (EC 4.1.1.19); Lysine decarboxylase (EC 4.1.1.18); Ornithine decarboxylase (EC 4.1.1.17)	Arginine and Ornithine Degradation, Arginine and Ornithine Degradation, Lysine degradation, Polyamine Metabolism, Polyamine Metabolism
CDS	Contig_00001	338107	339399	1293	Chloride channel protein	- none -
CDS	Contig_00001	340140	339538	603	FMN reductase, NADPH-dependent	- none -
CDS	Contig_00001	341229	340243	987	Phosphate acetyltransferase (EC 2.3.1.8)	Fermentations: Lactate, Fermentations: Mixed acid, Pyruvate metabolism II: acetyl-CoA, acetogenesis from pyruvate
CDS	Contig_00001	341786	341259	528	Ribonucleotide reductase of class III (anaerobic), activating protein (EC 1.97.1.4)	Ribonucleotide reduction
CDS	Contig_00001	344055	341806	2250	Ribonucleotide reductase of class III (anaerobic), large subunit (EC 1.17.4.2)	Ribonucleotide reduction
CDS	Contig_00001	344781	344464	318	hypothetical protein	- none -
CDS	Contig_00001	344919	346232	1314	Magnesium and cobalt efflux protein CorC	CBSS-56780.10.peg.1536, Glycyl-tRNA synthetase containing cluster, Magnesium transport
CDS	Contig_00001	346873	346268	606	GTP-binding protein EngB	Universal GTPases
CDS	Contig_00001	348243	346951	1293	ATP-dependent Clp protease ATP-binding subunit ClpX	Proteolysis in bacteria, ATP-dependent
CDS	Contig_00001	348854	348243	612	ATP-dependent Clp protease proteolytic subunit (EC 3.4.21.92)	Proteolysis in bacteria, ATP-dependent
CDS	Contig_00001	350309	348939	1371	Cell division trigger factor (EC 5.2.1.8)	Bacterial Cell Division
CDS	Contig_00001	350956	350408	549	putative ThiJ family intracellular protease/amidase	- none -
CDS	Contig_00001	351111	351599	489	hypothetical protein	- none -
CDS	Contig_00001	352229	351612	618	hypothetical protein	- none -
CDS	Contig_00001	352452	352694	243	hypothetical protein	- none -
CDS	Contig_00001	353385	352699	687	hypothetical protein	- none -
CDS	Contig_00001	354774	353539	1236	Lysine-N-methylase (EC 2.1.1.-)	- none -
RNA	Contig_00001	355007	354925	83	tRNA-Leu-TAG	- none -
CDS	Contig_00001	355724	355107	618	Cytidylate kinase (EC 2.7.4.25)	- none -
CDS	Contig_00001	356408	355734	675	Glucosamine-1-phosphate N-acetyltransferase (EC 2.3.1.157)	Peptidoglycan Biosynthesis, UDP-N-acetylmuramate from Fructose-6-phosphate Biosynthesis
CDS	Contig_00001	358412	356433	1980	DNA topoisomerase III (EC 5.99.1.2)	DNA processing cluster, DNA topoisomerases, Type I, ATP-independent
CDS	Contig_00001	359779	358412	1368	archaeal ATPase, fused to C-terminal DUF234 domain	- none -
CDS	Contig_00001	360506	359838	669	FIG053235: Diacylglucosamine hydrolase like	- none -
CDS	Contig_00001	360903	360553	351	hypothetical protein	- none -
RNA	Contig_00001	361001	361073	73	tRNA-Thr-CGT	- none -
CDS	Contig_00001	362762	361089	1674	DNA repair protein RecN	DNA-replication, DNA repair, bacterial
CDS	Contig_00001	363722	362823	900	NAD kinase (EC 2.7.1.23)	NAD and NADP cofactor biosynthesis global
CDS	Contig_00001	364522	363719	804	RNA binding methyltransferase FtsJ like	tRNA modification Bacteria
CDS	Contig_00001	366471	364600	1872	1-deoxy-D-xylulose 5-phosphate synthase (EC 2.2.1.7)	Isoprenoid Biosynthesis, Nonmevalonate Branch of Isoprenoid Biosynthesis, Pyridoxin (Vitamin B6) Biosynthesis, Thiamin biosynthesis
CDS	Contig_00001	367404	366478	927	Octaprenyl diphosphate synthase (EC 2.5.1.90) / Dimethylallyltransferase (EC 2.5.1.1) / (2E,6E)-farnesyl diphosphate synthase (EC 2.5.1.10) / Geranylgeranyl pyrophosphate synthetase (EC 2.5.1.29)	Isoprenoid Biosynthesis, Isoprenoid Biosynthesis, Isoprenoid Biosynthesis: Interconversions, Isoprenoinds for Quinones, Isoprenoinds for Quinones, Isoprenoinds for Quinones, Polyprenyl Diphosphate Biosynthesis, Polyprenyl Diphosphate Biosynthesis
CDS	Contig_00001	367685	367407	279	hypothetical protein	- none -
CDS	Contig_00001	369067	367778	1290	Exodeoxyribonuclease VII large subunit (EC 3.1.11.6)	DNA repair, bacterial
CDS	Contig_00001	369488	369054	435	Transcription termination protein NusB	Transcription factors bacterial
CDS	Contig_00001	369879	369526	354	Alkaline shock protein	- none -
CDS	Contig_00001	371666	370029	1638	Choline binding protein A	Choline and Betaine Uptake and Betaine Biosynthesis
CDS	Contig_00001	371798	374203	2406	Lead, cadmium, zinc and mercury transporting ATPase (EC 3.6.3.3) (EC 3.6.3.5); Copper-translocating P-type ATPase (EC 3.6.3.4)	Copper Transport System, Copper homeostasis
CDS	Contig_00001	374166	374387	222	hypothetical protein	- none -
CDS	Contig_00001	375324	374518	807	Membrane-bound lytic murein transglycosylase D precursor (EC 3.2.1.-)	Murein Hydrolases
RNA	Contig_00001	375545	375617	73	tRNA-Thr-GGT	- none -
CDS	Contig_00001	376577	375645	933	Transketolase, C-terminal section (EC 2.2.1.1)	Pentose phosphate pathway
CDS	Contig_00001	377404	376577	828	Transketolase, N-terminal section (EC 2.2.1.1)	Pentose phosphate pathway
CDS	Contig_00001	378087	377476	612	HAD superfamily hydrolase	- none -
CDS	Contig_00001	379102	378287	816	FIG01019964: hypothetical protein	- none -
CDS	Contig_00001	381759	379192	2568	6-pyruvoyl-tetrahydropterin synthase related domain; conserved membrane protein	- none -
CDS	Contig_00001	382739	381759	981	6-pyruvoyl-tetrahydropterin synthase related domain; conserved membrane protein	- none -
CDS	Contig_00001	384078	382732	1347	hypothetical protein	- none -
CDS	Contig_00001	385506	384130	1377	Glycosyltransferase	- none -
CDS	Contig_00001	386120	385503	618	Uncharacterized conserved membrane protein	- none -
CDS	Contig_00001	388362	386557	1806	Methyl-accepting chemotaxis protein	- none -
CDS	Contig_00001	389105	388452	654	racemase, Asp/Glu/Hydantoin family	- none -
CDS	Contig_00001	389390	389277	114	Flagellin protein FlaA	Flagellum, Flagellum in Campylobacter
RNA	Contig_00002	146	219	74	tRNA-Asp-GTC	- none -
RNA	Contig_00002	228	300	73	tRNA-Val-TAC	- none -
RNA	Contig_00002	323	395	73	tRNA-Thr-TGT	- none -
RNA	Contig_00002	417	498	82	tRNA-Tyr-GTA	- none -
RNA	Contig_00002	576	649	74	tRNA-Met-CAT	- none -
RNA	Contig_00002	658	730	73	tRNA-Phe-GAA	tRNAs
CDS	Contig_00002	1028	2458	1431	archaeal ATPase, fused to C-terminal DUF234 domain	- none -
CDS	Contig_00002	2476	4497	2022	Multimodular transpeptidase-transglycosylase (EC 2.4.1.129) (EC 3.4.-.-)	Peptidoglycan Biosynthesis
RNA	Contig_00002	4639	4712	74	tRNA-Pro-CGG	tRNAs
CDS	Contig_00002	4997	13894	8898	filamentous haemagglutinin family outer membrane protein	- none -
CDS	Contig_00002	14076	15518	1443	NPQTN specific sortase B	- none -
CDS	Contig_00002	15615	16532	918	hypothetical protein	- none -
CDS	Contig_00002	16513	16719	207	hypothetical protein	- none -
CDS	Contig_00002	19045	16805	2241	Cyclic beta-1,2-glucan modification transmembrane protein	- none -
CDS	Contig_00002	19198	21597	2400	hypothetical protein	- none -
CDS	Contig_00002	22876	21695	1182	Ribose-phosphate pyrophosphokinase (EC 2.7.6.1)	A Gammaproteobacteria Cluster Relating to Translation, Pentose phosphate pathway
CDS	Contig_00002	23902	22913	990	DNA replication protein DnaC	DNA-replication
CDS	Contig_00002	25023	23902	1122	DNA replication protein dnaD	- none -
CDS	Contig_00002	26614	25235	1380	UDP-N-acetylmuramate--alanine ligase (EC 6.3.2.8)	Peptidoglycan Biosynthesis, Peptidoglycan biosynthesis--gjo
CDS	Contig_00002	26911	27168	258	Protein of unknown function identified by role in sporulation (SpoVG)	Sporulation-associated proteins with broader functions
CDS	Contig_00002	27315	27887	573	Peptidyl-tRNA hydrolase (EC 3.1.1.29)	Cell division-ribosomal stress proteins cluster, Sporulation-associated proteins with broader functions, Translation termination factors bacterial
CDS	Contig_00002	27911	31450	3540	Transcription-repair coupling factor	Cell division-ribosomal stress proteins cluster, DNA-replication, Transcription factors bacterial
CDS	Contig_00002	31537	32829	1293	UDP-N-acetylglucosamine 1-carboxyvinyltransferase (EC 2.5.1.7)	Peptidoglycan Biosynthesis, UDP-N-acetylmuramate from Fructose-6-phosphate Biosynthesis
CDS	Contig_00002	32873	34006	1134	FOG: GGDEF domain	- none -
CDS	Contig_00002	34324	35505	1182	S-adenosylmethionine synthetase (EC 2.5.1.6)	Methionine Biosynthesis, Methionine Degradation
CDS	Contig_00002	35568	37079	1512	sensor histidine kinase	- none -
CDS	Contig_00002	37051	37740	690	DNA-binding response regulator	- none -
CDS	Contig_00002	37820	38653	834	Ribosomal large subunit pseudouridine synthase D (EC 4.2.1.70)	RNA pseudouridine syntheses, Ribosome biogenesis bacterial
CDS	Contig_00002	38657	40096	1440	Prolyl-tRNA synthetase (EC 6.1.1.15), archaeal/eukaryal type	tRNA aminoacylation, Pro
CDS	Contig_00002	40096	41442	1347	tRNA nucleotidyltransferase (EC 2.7.7.21) (EC 2.7.7.25)	tRNA nucleotidyltransferase
CDS	Contig_00002	41429	42715	1287	hypothetical protein	- none -
CDS	Contig_00002	42958	43233	276	DNA-binding protein HBsu	DNA structural proteins, bacterial
CDS	Contig_00002	43378	43617	240	Ribosome-associated heat shock protein implicated in the recycling of the 50S subunit (S4 paralog)	Cell division-ribosomal stress proteins cluster, DNA replication cluster 1, Heat shock dnaK gene cluster extended
CDS	Contig_00002	43632	43925	294	hypothetical protein	- none -
CDS	Contig_00002	43975	45387	1413	tRNA(Ile)-lysidine synthetase (EC 6.3.4.19)	Cell division-ribosomal stress proteins cluster, Folate biosynthesis cluster, tRNA modification Bacteria, tRNA processing
CDS	Contig_00002	45380	45904	525	Hypoxanthine-guanine phosphoribosyltransferase (EC 2.4.2.8)	Cell division-ribosomal stress proteins cluster, Folate biosynthesis cluster, Purine conversions
CDS	Contig_00002	45933	47741	1809	Cell division protein FtsH (EC 3.4.24.-)	Bacterial Cell Division, Cell division-ribosomal stress proteins cluster, Folate biosynthesis cluster
RNA	Contig_00002	48082	48165	84	tRNA-Leu-TAA	- none -
CDS	Contig_00002	48419	50131	1713	Na+/H+ antiporter	- none -
CDS	Contig_00002	50321	51412	1092	Glycosyltransferase involved in cell wall biogenesis (EC 2.4.-.- )	- none -
CDS	Contig_00002	53622	51418	2205	Ribonucleotide reductase of class Ib (aerobic), alpha subunit (EC 1.17.4.1)	Ribonucleotide reduction
CDS	Contig_00002	54053	53625	429	Ribonucleotide reduction protein NrdI	Ribonucleotide reduction
CDS	Contig_00002	55141	54128	1014	Ribonucleotide reductase of class Ib (aerobic), beta subunit (EC 1.17.4.1)	Ribonucleotide reduction
CDS	Contig_00002	55421	56533	1113	DNA repair exonuclease family protein YhaO	DNA repair, bacterial
CDS	Contig_00002	56533	59235	2703	DNA double-strand break repair Rad50 ATPase	- none -
CDS	Contig_00002	60066	59287	780	Glutamate racemase (EC 5.1.1.3)	Glutamine, Glutamate, Aspartate and Asparagine Biosynthesis, Peptidoglycan Biosynthesis
RNA	Contig_00002	60226	60156	71	tRNA-Gly-CCC	tRNAs
CDS	Contig_00002	61212	60403	810	3-oxoacyl-[acyl-carrier protein] reductase (EC 1.1.1.100)	- none -
CDS	Contig_00002	61446	61982	537	Ribosomal subunit interface protein	Ribosome activity modulation
CDS	Contig_00002	62102	63061	960	hypothetical protein	- none -
CDS	Contig_00002	63148	63912	765	2-hydroxy-6-oxohepta-2,4-dienoate hydrolase	- none -
CDS	Contig_00002	63991	65610	1620	UDP-N-acetylmuramoylalanyl-D-glutamyl-2,6-diaminopimelate--D-alanyl-D-alanine ligase (EC 6.3.2.10)	Peptidoglycan Biosynthesis, Peptidoglycan biosynthesis--gjo
CDS	Contig_00002	65688	66869	1182	D-alanine--D-alanine ligase (EC 6.3.2.4)	Peptidoglycan Biosynthesis, Peptidoglycan biosynthesis--gjo
CDS	Contig_00002	67565	66837	729	1-acyl-sn-glycerol-3-phosphate acyltransferase (EC 2.3.1.51)	Glycerolipid and Glycerophospholipid Metabolism in Bacteria
CDS	Contig_00002	67838	68080	243	uncharacterized protein	- none -
CDS	Contig_00002	68110	69258	1149	N-terminal domain intergin-like repeats and c-terminal - cell wall-associated hydrolase domain	- none -
CDS	Contig_00002	69262	69975	714	hypothetical protein	- none -
CDS	Contig_00002	69993	70868	876	Methionine aminopeptidase (EC 3.4.11.18)	CBSS-312309.3.peg.1965, Translation termination factors bacterial
CDS	Contig_00002	72362	72922	561	hypothetical protein	- none -
CDS	Contig_00002	72953	73162	210	hypothetical protein	- none -
CDS	Contig_00002	74032	76605	2574	Protein export cytoplasm protein SecA ATPase RNA helicase (TC 3.A.5.1.1)	- none -
CDS	Contig_00002	76660	78669	2010	Excinuclease ABC subunit B	DNA repair, UvrABC system
CDS	Contig_00002	78669	81512	2844	Excinuclease ABC subunit A	DNA repair, UvrABC system
CDS	Contig_00002	81749	82588	840	Glycosyltransferase	- none -
CDS	Contig_00002	82769	83764	996	MreB-like protein (Mbl protein)	Bacterial Cytoskeleton
CDS	Contig_00002	84893	85087	195	hypothetical protein	- none -
CDS	Contig_00002	85161	85961	801	Flagellar basal-body rod protein FlgF	Flagellum
CDS	Contig_00002	85988	86806	819	Flagellar basal-body rod protein FlgG	Flagellum
CDS	Contig_00002	86846	87322	477	hypothetical protein	- none -
CDS	Contig_00002	87309	89546	2238	RecD-like DNA helicase YrrC	DNA repair, bacterial RecBCD pathway
CDS	Contig_00002	90990	89602	1389	ABC transporter substrate-binding protein	- none -
CDS	Contig_00002	91072	91803	732	Competence protein F homolog, phosphoribosyltransferase domain; protein YhgH required for utilization of DNA as sole source of carbon and energy	Biotin biosynthesis Experimental
CDS	Contig_00002	91817	92221	405	flagellar protein	- none -
CDS	Contig_00002	92594	92719	126	hypothetical protein	- none -
CDS	Contig_00002	92723	93664	942	hypothetical protein	- none -
CDS	Contig_00002	93665	94624	960	Diadenylate cyclase spyDAC; Bacterial checkpoint controller DisA with nucleotide-binding domain	Bacterial checkpoint-control-related cluster, Bacterial checkpoint-control-related cluster
CDS	Contig_00002	94617	95864	1248	Uncharacterized secreted protein associated with spyDAC	Bacterial checkpoint-control-related cluster
CDS	Contig_00002	95884	97233	1350	Phosphoglucosamine mutase (EC 5.4.2.10)	Bacterial checkpoint-control-related cluster, UDP-N-acetylmuramate from Fructose-6-phosphate Biosynthesis
CDS	Contig_00002	97249	98124	876	dTDP-4-dehydrorhamnose reductase (EC 1.1.1.133)	Rhamnose containing glycans, dTDP-rhamnose synthesis
CDS	Contig_00002	98160	99251	1092	dTDP-glucose 4,6-dehydratase (EC 4.2.1.46)	Rhamnose containing glycans, dTDP-rhamnose synthesis
CDS	Contig_00002	99403	100284	882	Glucose-1-phosphate thymidylyltransferase (EC 2.7.7.24)	Rhamnose containing glycans, dTDP-rhamnose synthesis
CDS	Contig_00002	100284	100856	573	dTDP-4-dehydrorhamnose 3,5-epimerase (EC 5.1.3.13)	Rhamnose containing glycans, dTDP-rhamnose synthesis
CDS	Contig_00002	100870	101697	828	Teichoic acid translocation permease protein TagG	Teichoic and lipoteichoic acids biosynthesis
CDS	Contig_00002	101706	103034	1329	Teichoic acid export ATP-binding protein TagH (EC 3.6.3.40)	Rhamnose containing glycans, Teichoic and lipoteichoic acids biosynthesis
CDS	Contig_00002	103050	104228	1179	UDP-galactopyranose mutase (EC 5.4.99.9)	- none -
CDS	Contig_00002	104243	105469	1227	Exopolysaccharide biosynthesis transcription antiterminator, LytR family / Cell envelope-associated transcriptional attenuator LytR-CpsA-Psr, subfamily F1 (as in PMID19099556)	Cell envelope-associated LytR-CpsA-Psr transcriptional attenuators, Cell envelope-associated LytR-CpsA-Psr transcriptional attenuators
CDS	Contig_00002	105514	106944	1431	Undecaprenyl-phosphate galactosephosphotransferase (EC 2.7.8.6)	- none -
CDS	Contig_00002	106934	108178	1245	Glycosyltransferase (EC 2.4.1.-)	- none -
CDS	Contig_00002	108190	109419	1230	N-acetylglucosamine-1-phosphate uridyltransferase eukaryotic (EC 2.7.7.23)	Peptidoglycan Biosynthesis, UDP-N-acetylmuramate from Fructose-6-phosphate Biosynthesis
CDS	Contig_00002	109424	110869	1446	Glycosyl transferase, group 2 family protein	- none -
CDS	Contig_00002	110950	112413	1464	Serine protease, DegP/HtrA, do-like (EC 3.4.21.-)	- none -
CDS	Contig_00002	112419	113843	1425	Pyruvate kinase (EC 2.7.1.40)	Glycerate metabolism, Glycolysis and Gluconeogenesis, Pyruvate metabolism I: anaplerotic reactions, PEP
CDS	Contig_00002	114373	113933	441	Iron-dependent repressor	- none -
CDS	Contig_00002	114669	114887	219	hypothetical protein	- none -
CDS	Contig_00002	114912	115136	225	Ferrous iron transport protein A	- none -
CDS	Contig_00002	117763	117975	213	hypothetical protein	- none -
CDS	Contig_00002	118113	118265	153	hypothetical protein	- none -
CDS	Contig_00002	118291	120951	2661	Valyl-tRNA synthetase (EC 6.1.1.9)	tRNA aminoacylation, Val
CDS	Contig_00002	121030	122463	1434	Serine phosphatase RsbU, regulator of sigma subunit	SigmaB stress responce regulation
CDS	Contig_00002	122460	122627	168	hypothetical protein	- none -
CDS	Contig_00002	122629	124008	1380	TPR-repeat-containing protein	- none -
CDS	Contig_00002	124372	124214	159	hypothetical protein	- none -
CDS	Contig_00002	124642	125412	771	hypothetical protein	- none -
CDS	Contig_00002	125600	128179	2580	ClpB protein	Protein chaperones, Proteolysis in bacteria, ATP-dependent
CDS	Contig_00002	128367	129686	1320	Aspartate transaminase (EC 2.6.1.1)	- none -
CDS	Contig_00002	129938	130948	1011	Aldose 1-epimerase (EC 5.1.3.3)	Maltose and Maltodextrin Utilization
CDS	Contig_00002	130991	132202	1212	Proton/glutamate symport protein @ Sodium/glutamate symport protein	Glutamate and Aspartate uptake in Bacteria
CDS	Contig_00002	132590	133558	969	Glycosyltransferase (EC 2.4.1.-)	- none -
CDS	Contig_00002	133755	135572	1818	Glucosamine--fructose-6-phosphate aminotransferase [isomerizing] (EC 2.6.1.16)	UDP-N-acetylmuramate from Fructose-6-phosphate Biosynthesis
CDS	Contig_00002	135687	136145	459	hypothetical protein	- none -
CDS	Contig_00002	136263	136949	687	Phosphoglycerate mutase (EC 5.4.2.1)	Glycolysis and Gluconeogenesis, Phosphoglycerate mutase protein family
CDS	Contig_00002	138137	137049	1089	N-acyl-L-amino acid amidohydrolase (EC 3.5.1.14)	- none -
CDS	Contig_00002	138535	139770	1236	Arginine deiminase (EC 3.5.3.6)	Arginine Deiminase Pathway, Arginine and Ornithine Degradation
CDS	Contig_00002	139907	140899	993	Ornithine carbamoyltransferase (EC 2.1.3.3)	Arginine Deiminase Pathway, Arginine and Ornithine Degradation
CDS	Contig_00002	140905	141840	936	Carbamate kinase (EC 2.7.2.2)	Arginine Deiminase Pathway, Arginine and Ornithine Degradation, Polyamine Metabolism
CDS	Contig_00002	141856	143295	1440	Arginine/ornithine antiporter ArcD	Arginine Deiminase Pathway, Arginine and Ornithine Degradation, Polyamine Metabolism
CDS	Contig_00002	143466	144716	1251	Transcriptional regulator, AraC family	- none -
CDS	Contig_00002	145465	144719	747	tRNA pseudouridine synthase A (EC 4.2.1.70)	RNA pseudouridine syntheses, tRNA modification Bacteria, tRNA processing
CDS	Contig_00002	145562	147178	1617	Phosphoenolpyruvate-protein phosphotransferase of PTS system (EC 2.7.3.9)	Fructose utilization
CDS	Contig_00002	147165	147812	648	Phosphoglycolate phosphatase (EC 3.1.3.18)	2-phosphoglycolate salvage, Glycolate, glyoxylate interconversions
CDS	Contig_00002	148783	149358	576	SAM dependent methyltransferase	- none -
CDS	Contig_00002	150236	150586	351	SSU ribosomal protein S10p (S20e)	Ribosome SSU bacterial
CDS	Contig_00002	150694	151371	678	LSU ribosomal protein L3p (L3e)	Ribosome LSU bacterial
CDS	Contig_00002	151396	152019	624	LSU ribosomal protein L4p (L1e)	Ribosome LSU bacterial
CDS	Contig_00002	152019	152318	300	LSU ribosomal protein L23p (L23Ae)	Ribosome LSU bacterial
CDS	Contig_00002	152379	153221	843	LSU ribosomal protein L2p (L8e)	Ribosome LSU bacterial
CDS	Contig_00002	153233	153520	288	SSU ribosomal protein S19p (S15e)	Ribosome SSU bacterial
CDS	Contig_00002	153547	153933	387	LSU ribosomal protein L22p (L17e)	Ribosome LSU bacterial
CDS	Contig_00002	153948	154619	672	SSU ribosomal protein S3p (S3e)	Ribosome SSU bacterial
CDS	Contig_00002	154606	155043	438	LSU ribosomal protein L16p (L10e)	Ribosome LSU bacterial
CDS	Contig_00002	155033	155239	207	LSU ribosomal protein L29p (L35e)	Ribosome LSU bacterial
CDS	Contig_00002	155266	155523	258	SSU ribosomal protein S17p (S11e)	Ribosome SSU bacterial
CDS	Contig_00002	155542	155910	369	LSU ribosomal protein L14p (L23e)	Ribosome LSU bacterial
CDS	Contig_00002	155922	156233	312	LSU ribosomal protein L24p (L26e)	Ribosome LSU bacterial
CDS	Contig_00002	156254	156793	540	LSU ribosomal protein L5p (L11e)	Ribosome LSU bacterial
CDS	Contig_00002	156809	156994	186	SSU ribosomal protein S14p (S29e) @ SSU ribosomal protein S14p (S29e), zinc-dependent	Ribosome SSU bacterial, Ribosome SSU bacterial
CDS	Contig_00002	157017	157418	402	SSU ribosomal protein S8p (S15Ae)	Ribosome SSU bacterial
CDS	Contig_00002	157481	158020	540	LSU ribosomal protein L6p (L9e)	Ribosome LSU bacterial
CDS	Contig_00002	158039	158407	369	LSU ribosomal protein L18p (L5e)	Ribosome LSU bacterial
CDS	Contig_00002	158423	158932	510	SSU ribosomal protein S5p (S2e)	Ribosomal protein S5p acylation, Ribosome SSU bacterial
CDS	Contig_00002	158943	159131	189	LSU ribosomal protein L30p (L7e)	Ribosome LSU bacterial
CDS	Contig_00002	159155	159598	444	LSU ribosomal protein L15p (L27Ae)	Ribosome LSU bacterial
CDS	Contig_00002	159667	160911	1245	Preprotein translocase secY subunit (TC 3.A.5.1.1)	- none -
CDS	Contig_00002	160928	161575	648	Adenylate kinase (EC 2.7.4.3)	Purine conversions
CDS	Contig_00002	161597	161815	219	Translation initiation factor 1	Translation initiation factors bacterial
CDS	Contig_00002	161954	162067	114	LSU ribosomal protein L36p	Ribosome LSU bacterial
CDS	Contig_00002	162196	162567	372	SSU ribosomal protein S13p (S18e)	Ribosome SSU bacterial
CDS	Contig_00002	162612	163001	390	SSU ribosomal protein S11p (S14e)	Ribosome SSU bacterial
CDS	Contig_00002	163019	163612	594	SSU ribosomal protein S4p (S9e)	Ribosome SSU bacterial
CDS	Contig_00002	163658	164626	969	DNA-directed RNA polymerase alpha subunit (EC 2.7.7.6)	RNA polymerase bacterial
CDS	Contig_00002	164758	165279	522	LSU ribosomal protein L17p	Ribosome LSU bacterial
CDS	Contig_00002	167117	165546	1572	Manganese ABC transporter, ATP-binding protein SitB	- none -
CDS	Contig_00002	169783	167393	2391	Recombination inhibitory protein MutS2	DNA repair, bacterial MutL-MutS system
CDS	Contig_00002	170009	170968	960	3'->5' exoribonuclease Bsu YhaM	Ribonucleases in Bacillus
CDS	Contig_00002	171021	172403	1383	RNA methyltransferase, TrmA family	- none -
CDS	Contig_00002	173435	174046	612	Transcriptional regulator, TetR family	- none -
CDS	Contig_00002	174362	176104	1743	Transport ATP-binding protein CydD	Terminal cytochrome d ubiquinol oxidases, Terminal cytochrome oxidases
CDS	Contig_00002	176107	177846	1740	Transport ATP-binding protein CydC	Terminal cytochrome d ubiquinol oxidases, Terminal cytochrome oxidases
CDS	Contig_00002	177867	178445	579	Substrate-specific component BL0695 of predicted ECF transporter	ECF class transporters
CDS	Contig_00002	178628	179344	717	Transmembrane component BL0694 of energizing module of predicted ECF transporter	ECF class transporters
CDS	Contig_00002	179346	180812	1467	Duplicated ATPase component BL0693 of energizing module of predicted ECF transporter	ECF class transporters
CDS	Contig_00002	180890	181063	174	hypothetical protein	- none -
CDS	Contig_00002	181017	181307	291	RNA methyltransferase, TrmA family	- none -
RNA	Contig_00003	300	213	88	tRNA-Ser-GGA	tRNAs
RNA	Contig_00003	437	352	86	tRNA-Ser-TGA	- none -
CDS	Contig_00003	1366	596	771	Methionine ABC transporter ATP-binding protein	Methionine Biosynthesis, Methionine Degradation
CDS	Contig_00003	2255	1356	900	ABC transporter permease protein	- none -
CDS	Contig_00003	3331	2291	1041	ABC transporter substrate-binding protein	- none -
CDS	Contig_00003	5264	3726	1539	Putative RNA methylase	- none -
CDS	Contig_00003	7566	5764	1803	Aspartyl-tRNA synthetase (EC 6.1.1.12)	tRNA aminoacylation, Asp and Asn
CDS	Contig_00003	8871	7603	1269	Histidyl-tRNA synthetase (EC 6.1.1.21)	tRNA aminoacylation, His
CDS	Contig_00003	10663	8969	1695	Hypothetical radical SAM family enzyme, NOT coproporphyrinogen III oxidase, oxygen-independent	Heat shock dnaK gene cluster extended
CDS	Contig_00003	12996	10663	2334	GTP pyrophosphokinase (EC 2.7.6.5), (p)ppGpp synthetase I	CBSS-176299.4.peg.1292, Stringent Response, (p)ppGpp metabolism
CDS	Contig_00003	13257	14618	1362	Na(+)-linked D-alanine glycine permease	- none -
CDS	Contig_00003	15313	16767	1455	Inosine-5'-monophosphate dehydrogenase (EC 1.1.1.205)	Purine conversions
CDS	Contig_00003	17421	16912	510	Phosphatidylglycerophosphatase B (EC 3.1.3.27)	Glycerolipid and Glycerophospholipid Metabolism in Bacteria
CDS	Contig_00003	17901	17425	477	putative regulatory protein	- none -
CDS	Contig_00003	18344	19231	888	LysR family transcriptional regulator STM2281	LysR-family proteins in Salmonella enterica Typhimurium
CDS	Contig_00003	19767	19240	528	Adenine phosphoribosyltransferase (EC 2.4.2.7)	Purine conversions
CDS	Contig_00003	20035	19859	177	hypothetical protein	- none -
CDS	Contig_00003	21505	21059	447	hypothetical protein	- none -
CDS	Contig_00003	21649	21512	138	hypothetical protein	- none -
CDS	Contig_00003	22234	21899	336	hypothetical protein	- none -
CDS	Contig_00003	23446	22295	1152	hypothetical protein	- none -
CDS	Contig_00003	23496	23615	120	hypothetical protein	- none -
CDS	Contig_00003	24950	23625	1326	Type II/IV secretion system ATP hydrolase TadA/VirB11/CpaF, TadA subfamily	Widespread colonization island
CDS	Contig_00003	25151	24972	180	hypothetical protein	- none -
CDS	Contig_00003	27176	25479	1698	Methyl-accepting chemotaxis protein	- none -
CDS	Contig_00003	28127	27351	777	Pantothenate kinase type III, CoaX-like (EC 2.7.1.33)	Coenzyme A Biosynthesis
CDS	Contig_00003	28822	28214	609	Substrate-specific component PanT of predicted pantothenate ECF transporter	Coenzyme A Biosynthesis, ECF class transporters
CDS	Contig_00003	30320	28980	1341	Putative surface protein	- none -
CDS	Contig_00003	30957	30454	504	Dihydrofolate reductase (EC 1.5.1.3)	Folate Biosynthesis
RNA	Contig_00003	31223	31298	76	tRNA-Gly-GCC	tRNAs
CDS	Contig_00003	32556	31507	1050	unknown	- none -
CDS	Contig_00003	33039	32875	165	FIG00672486: hypothetical protein	- none -
CDS	Contig_00003	35049	33163	1887	hypothetical protein	- none -
CDS	Contig_00003	36009	35269	741	Response regulator of the competence regulon ComE	- none -
CDS	Contig_00003	37331	36006	1326	Histidine kinase of the competence regulon ComD	- none -
CDS	Contig_00003	37558	37385	174	hypothetical protein	- none -
CDS	Contig_00003	40577	38382	2196	Lipid A export ATP-binding/permease protein MsbA	- none -
CDS	Contig_00003	40954	40697	258	hypothetical protein	- none -
CDS	Contig_00003	43015	42728	288	hypothetical protein	- none -
CDS	Contig_00003	43317	43192	126	hypothetical protein	- none -
CDS	Contig_00003	43492	43280	213	hypothetical protein	- none -
CDS	Contig_00003	43723	43571	153	hypothetical protein	- none -
CDS	Contig_00003	44412	44116	297	Bacteriocin prepeptide or inducing factor for bacteriocin synthesis	- none -
CDS	Contig_00003	44612	44412	201	hypothetical protein	- none -
CDS	Contig_00003	45649	44858	792	Hydrolase (HAD superfamily) in cluster with DUF1447	Bacterial RNA-metabolizing Zn-dependent hydrolases, Conserved gene cluster associated with Met-tRNA formyltransferase, Queuosine-Archaeosine Biosynthesis
CDS	Contig_00003	46064	45636	429	Putative iron-sulfur cluster assembly scaffold protein for SUF system, SufE2	- none -
CDS	Contig_00003	47288	46068	1221	Cysteine desulfurase (EC 2.8.1.7), SufS subfamily	Alanine biosynthesis, mnm5U34 biosynthesis bacteria, tRNA modification Bacteria
CDS	Contig_00003	48338	47328	1011	Iron-sulfur cluster assembly protein SufD	tRNA modification Bacteria
CDS	Contig_00003	49759	48347	1413	Iron-sulfur cluster assembly protein SufB	tRNA modification Bacteria
CDS	Contig_00003	50518	49769	750	Iron-sulfur cluster assembly ATPase protein SufC	tRNA modification Bacteria
CDS	Contig_00003	51116	50685	432	Organic hydroperoxide resistance transcriptional regulator	Oxidative stress
CDS	Contig_00003	52479	51250	1230	Predicted signal transduction protein	Flagellar motility
CDS	Contig_00003	53067	52600	468	hypothetical protein	- none -
CDS	Contig_00003	56103	55264	840	DegV family protein	- none -
CDS	Contig_00003	56513	56307	207	Cold shock protein CspA	Cold shock, CspA family of proteins
CDS	Contig_00003	57110	56610	501	hypothetical protein	- none -
CDS	Contig_00003	58837	57116	1722	ATP-dependent Clp protease ATP-binding subunit ClpX	Proteolysis in bacteria, ATP-dependent
CDS	Contig_00003	59523	59041	483	Cob(I)alamin adenosyltransferase (EC 2.5.1.17)	- none -
CDS	Contig_00003	59684	61516	1833	GTP-binding protein TypA/BipA	Universal GTPases
CDS	Contig_00003	61605	62519	915	COG1496: Uncharacterized conserved protein	- none -
CDS	Contig_00003	63905	62616	1290	Seryl-tRNA synthetase (EC 6.1.1.11)	tRNA aminoacylation, Ser
CDS	Contig_00003	66360	64075	2286	Protein-export membrane protein SecD (TC 3.A.5.1.1) / Protein-export membrane protein SecF (TC 3.A.5.1.1)	CBSS-211586.1.peg.2832, CBSS-211586.1.peg.2832
CDS	Contig_00003	67574	66453	1122	Cell division trigger factor (EC 5.2.1.8)	Bacterial Cell Division
CDS	Contig_00003	68502	67684	819	Hydrolase (HAD superfamily)	- none -
CDS	Contig_00003	70652	68667	1986	Transketolase (EC 2.2.1.1)	Pentose phosphate pathway
CDS	Contig_00003	71341	70694	648	Transaldolase (EC 2.2.1.2)	Fructose utilization, Pentose phosphate pathway
CDS	Contig_00003	72083	71367	717	L-ribulose-5-phosphate 4-epimerase (EC 5.1.3.4)	L-ascorbate utilization (and related gene clusters)
CDS	Contig_00003	72933	72076	858	L-xylulose 5-phosphate 3-epimerase (EC 5.1.3.-)	L-ascorbate utilization (and related gene clusters)
CDS	Contig_00003	73661	73023	639	3-keto-L-gulonate 6-phosphate decarboxylase	L-ascorbate utilization (and related gene clusters)
CDS	Contig_00003	74011	73712	300	Ascorbate-specific PTS system, EIIB component (EC 2.7.1.69)	L-ascorbate utilization (and related gene clusters)
CDS	Contig_00003	75563	74085	1479	Ascorbate-specific PTS system, EIIC component	L-ascorbate utilization (and related gene clusters)
CDS	Contig_00003	76038	75583	456	Ascorbate-specific PTS system, EIIA component (EC 2.7.1.-)	L-ascorbate utilization (and related gene clusters)
CDS	Contig_00003	77131	76055	1077	Probable L-ascorbate-6-phosphate lactonase UlaG (EC 3.1.1.-) (L-ascorbate utilization protein G)	L-ascorbate utilization (and related gene clusters)
CDS	Contig_00003	77365	78180	816	Transcriptional repressor of the fructose operon, DeoR family	Fructose utilization
CDS	Contig_00003	79162	78347	816	Phosphatase YidA	- none -
CDS	Contig_00003	80839	79475	1365	FIG00732228: membrane protein	- none -
CDS	Contig_00003	81183	80893	291	PTS system, IIB component, putative	- none -
CDS	Contig_00003	81641	81204	438	transcription regulator, BglG family	- none -
CDS	Contig_00003	83656	81662	1995	Transketolase (EC 2.2.1.1)	Pentose phosphate pathway
CDS	Contig_00003	85747	83681	2067	Predicted galactitol operon regulator (Transcriptional antiterminator), BglG family / PTS system, mannitol/fructose-specific IIA component (EC 2.7.1.69)	- none -
CDS	Contig_00003	87377	86007	1371	Choline binding protein A	Choline and Betaine Uptake and Betaine Biosynthesis
CDS	Contig_00003	87605	88096	492	hypothetical protein	- none -
CDS	Contig_00003	89432	88158	1275	hypothetical protein	- none -
CDS	Contig_00003	91389	89659	1731	FIG00648748: hypothetical protein	- none -
CDS	Contig_00003	92400	91435	966	Zinc ABC transporter, periplasmic-binding protein ZnuA	- none -
CDS	Contig_00003	93665	92736	930	Mannose-6-phosphate isomerase (EC 5.3.1.8)	Mannose Metabolism
CDS	Contig_00003	94260	93772	489	FIG042921: similarity to aminoacyl-tRNA editing enzymes YbaK, ProX	- none -
CDS	Contig_00003	95647	94385	1263	Proton/glutamate symport protein @ Sodium/glutamate symport protein	Glutamate and Aspartate uptake in Bacteria
CDS	Contig_00003	97281	95944	1338	Branched-chain amino acid transport system carrier protein	- none -
CDS	Contig_00003	98844	97615	1230	Tripeptide aminopeptidase (EC 3.4.11.4)	- none -
CDS	Contig_00003	99829	98918	912	hypothetical protein	- none -
CDS	Contig_00003	100038	101735	1698	FOG: GGDEF domain	- none -
CDS	Contig_00003	101829	102398	570	hypothetical protein	- none -
CDS	Contig_00003	103230	102478	753	Transcriptional regulator, DeoR family	- none -
CDS	Contig_00003	104163	103255	909	Pyruvate formate-lyase activating enzyme (EC 1.97.1.4)	Fermentations: Mixed acid
CDS	Contig_00003	104394	106808	2415	Pyruvate formate-lyase (EC 2.3.1.54)	Fermentations: Mixed acid
CDS	Contig_00003	106899	107573	675	Transaldolase (EC 2.2.1.2)	Fructose utilization, Pentose phosphate pathway
CDS	Contig_00003	108347	107700	648	Trk system potassium uptake protein TrkA	Bacterial RNA-metabolizing Zn-dependent hydrolases, Conserved gene cluster associated with Met-tRNA formyltransferase, Potassium homeostasis, Potassium homeostasis
CDS	Contig_00003	109733	108408	1326	Potassium uptake protein, integral membrane component, KtrB	- none -
CDS	Contig_00003	111128	109785	1344	Aminopeptidase C (EC 3.4.22.40)	Protein degradation
CDS	Contig_00003	112187	111210	978	glucosyltransferase-S	- none -
CDS	Contig_00003	112511	112395	117	hypothetical protein	- none -
CDS	Contig_00003	113251	112508	744	Histidine kinase of the competence regulon ComD	- none -
CDS	Contig_00003	113730	113861	132	hypothetical protein	- none -
CDS	Contig_00003	114665	113928	738	Putative membrane spanning protein	- none -
CDS	Contig_00003	115494	114658	837	ABC-type multidrug transport system, ATPase component	- none -
CDS	Contig_00003	116335	115778	558	Transcriptional regulator, TetR family	- none -
CDS	Contig_00003	116765	116349	417	hypothetical protein	- none -
CDS	Contig_00003	120039	116986	3054	ABC transporter permease protein	- none -
CDS	Contig_00003	120752	120051	702	ABC transporter ATP-binding protein YvcR	- none -
CDS	Contig_00003	121021	121401	381	Predicted membrane protein	- none -
CDS	Contig_00003	122530	121817	714	Phage protein	- none -
CDS	Contig_00003	123624	122590	1035	protein kinase	- none -
CDS	Contig_00003	123679	124140	462	hypothetical protein	- none -
CDS	Contig_00003	124333	125781	1449	Carbon starvation protein A	Carbon Starvation
CDS	Contig_00004	1043	120	924	2-dehydropantoate 2-reductase (EC 1.1.1.169)	Coenzyme A Biosynthesis
CDS	Contig_00004	2081	1248	834	PTS system, fructose- and mannose-inducible IID component (EC 2.7.1.69)	- none -
CDS	Contig_00004	2937	2083	855	PTS system, fructose- and mannose-inducible IIC component (EC 2.7.1.69)	- none -
CDS	Contig_00004	3462	2968	495	PTS system, fructose- and mannose-inducible IIB component (EC 2.7.1.69)	- none -
CDS	Contig_00004	3905	3477	429	PTS system, fructose- and mannose-inducible IIA component (EC 2.7.1.69)	- none -
CDS	Contig_00004	5377	4103	1275	periplasmic fructose-binding protein component of signal transduction system LevQ	- none -
CDS	Contig_00004	6069	5374	696	fructose response regulator of fruA and EII fructose/mannose	- none -
CDS	Contig_00004	7407	6109	1299	fructose sensor histidine kinase	- none -
CDS	Contig_00004	8500	7460	1041	periplasmic fructose-binding protein component of signal transduction system LevT	- none -
CDS	Contig_00004	9258	8569	690	hypothetical protein	- none -
CDS	Contig_00004	10399	9266	1134	hypothetical protein	- none -
CDS	Contig_00004	13098	10429	2670	cell-surface adhesin, putative	- none -
CDS	Contig_00004	14467	13142	1326	Permease	- none -
CDS	Contig_00004	15278	14499	780	hypothetical protein	- none -
CDS	Contig_00004	16099	15728	372	hypothetical protein	- none -
CDS	Contig_00004	17742	17599	144	hypothetical protein	- none -
CDS	Contig_00004	17906	17784	123	hypothetical protein	- none -
CDS	Contig_00004	18735	18307	429	Late competence protein ComC, processing protease	- none -
CDS	Contig_00004	19399	18740	660	hypothetical protein	- none -
CDS	Contig_00004	19416	19547	132	hypothetical protein	- none -
CDS	Contig_00004	21552	19801	1752	hypothetical protein	- none -
CDS	Contig_00004	21716	21552	165	hypothetical protein	- none -
CDS	Contig_00004	22170	21769	402	Type II secretion system protein precursor	- none -
CDS	Contig_00004	24270	23623	648	Flp pilus assembly protein TadB	Widespread colonization island
CDS	Contig_00004	25523	24324	1200	Type II/IV secretion system ATP hydrolase TadA/VirB11/CpaF, TadA subfamily	Widespread colonization island
CDS	Contig_00004	26496	25516	981	hypothetical protein	- none -
CDS	Contig_00004	27017	26508	510	hypothetical protein	- none -
CDS	Contig_00004	27704	27228	477	Flagellar biosynthesis protein FliS	Flagellum
CDS	Contig_00004	29139	27730	1410	Flagellin protein FlaA	Flagellum, Flagellum in Campylobacter
CDS	Contig_00004	32212	29129	3084	Exonuclease sbcC (EC 3.1.11.-)	- none -
CDS	Contig_00004	32982	32383	600	Recombination protein RecR	DNA-replication, DNA processing cluster, DNA repair, bacterial RecFOR pathway
CDS	Contig_00004	33339	32989	351	FIG000557: hypothetical protein co-occurring with RecR	DNA processing cluster
CDS	Contig_00004	34949	33348	1602	DNA polymerase III subunits gamma and tau (EC 2.7.7.7)	DNA-replication, DNA processing cluster
CDS	Contig_00004	36412	34967	1446	Aminoacyl-histidine dipeptidase (Peptidase D) (EC 3.4.13.3)	Dipeptidases (EC 3.4.13.-), Recycling of Peptidoglycan Amino Acids
RNA	Contig_00004	36571	36657	87	tRNA-Ser-CGA	tRNAs
CDS	Contig_00004	36786	37283	498	Transcription elongation factor GreA	Transcription factors bacterial
CDS	Contig_00004	37863	37453	411	ATP synthase epsilon chain (EC 3.6.3.14)	- none -
CDS	Contig_00004	39267	37870	1398	ATP synthase beta chain (EC 3.6.3.14)	- none -
CDS	Contig_00004	40143	39292	852	ATP synthase gamma chain (EC 3.6.3.14)	- none -
CDS	Contig_00004	41692	40178	1515	ATP synthase alpha chain (EC 3.6.3.14)	- none -
CDS	Contig_00004	42258	41689	570	ATP synthase delta chain (EC 3.6.3.14)	- none -
CDS	Contig_00004	42761	42246	516	ATP synthase F0 sector subunit b	- none -
CDS	Contig_00004	43058	42801	258	ATP synthase F0 sector subunit c	- none -
CDS	Contig_00004	43886	43125	762	ATP synthase F0 sector subunit a (EC 3.6.3.14)	- none -
CDS	Contig_00004	44468	44046	423	FIG048548: ATP synthase protein I2	- none -
CDS	Contig_00004	44590	44468	123	hypothetical protein	- none -
CDS	Contig_00004	45231	44716	516	dCMP deaminase (EC 3.5.4.12)	- none -
CDS	Contig_00004	45697	45224	474	Low molecular weight protein tyrosine phosphatase (EC 3.1.3.48)	LMPTP YfkJ cluster
CDS	Contig_00004	46760	45699	1062	TsaC protein (YrdC-Sua5 domains) required for threonylcarbamoyladenosine t(6)A37 modification in tRNA	- none -
CDS	Contig_00004	48600	46879	1722	FIG00520159: hypothetical protein	- none -
CDS	Contig_00004	49326	50066	741	Negative regulator of genetic competence MecA	- none -
CDS	Contig_00004	51694	50318	1377	Replicative DNA helicase (DnaB) (EC 3.6.4.12)	DNA-replication
CDS	Contig_00004	52153	51704	450	LSU ribosomal protein L9p	Ribosome LSU bacterial
CDS	Contig_00004	54195	52150	2046	Phosphoesterase, DHH family protein	- none -
CDS	Contig_00004	54386	55780	1395	Predicted tyrosine transporter, NhaC family	- none -
CDS	Contig_00004	56093	55845	249	SSU ribosomal protein S18p @ SSU ribosomal protein S18p, zinc-dependent	Ribosome SSU bacterial, Ribosome SSU bacterial
CDS	Contig_00004	56566	56108	459	Single-stranded DNA-binding protein	DNA repair, bacterial, DNA repair, bacterial RecFOR pathway
CDS	Contig_00004	56874	56584	291	SSU ribosomal protein S6p	Ribosome SSU bacterial
CDS	Contig_00004	57824	57084	741	NAD-dependent protein deacetylase of SIR2 family	Pyruvate metabolism II: acetyl-CoA, acetogenesis from pyruvate, Redox-dependent regulation of nucleus processes
CDS	Contig_00004	58770	57892	879	rRNA small subunit methyltransferase I	16S rRNA modification within P site of ribosome, Heat shock dnaK gene cluster extended
CDS	Contig_00004	59500	58754	747	tRNA (adenine37-N(6))-methyltransferase TrmN6 (EC 2.1.1.223)	RNA methylation
CDS	Contig_00004	60547	59525	1023	Signal peptidase-like protein	Heat shock dnaK gene cluster extended
CDS	Contig_00004	61550	60540	1011	DNA polymerase III delta prime subunit (EC 2.7.7.7)	DNA-replication
CDS	Contig_00004	61998	61555	444	FIG00521600: hypothetical protein	- none -
CDS	Contig_00004	62609	62010	600	Guanylate kinase (EC 2.7.4.8)	CBSS-323097.3.peg.2594, Purine conversions
CDS	Contig_00004	63537	62701	837	hypothetical protein	- none -
CDS	Contig_00004	64231	63605	627	Abortive infection protein AbiGI	- none -
CDS	Contig_00004	64379	64879	501	hypothetical protein	- none -
CDS	Contig_00004	64894	65553	660	tRNA (guanine46-N7-)-methyltransferase (EC 2.1.1.33)	RNA methylation, tRNA modification Bacteria
CDS	Contig_00004	65691	66359	669	L-serine dehydratase, beta subunit (EC 4.3.1.17)	Pyruvate Alanine Serine Interconversions
CDS	Contig_00004	66365	67255	891	L-serine dehydratase, alpha subunit (EC 4.3.1.17)	Pyruvate Alanine Serine Interconversions
CDS	Contig_00004	67248	68480	1233	Proton/glutamate symport protein @ Sodium/glutamate symport protein	Glutamate and Aspartate uptake in Bacteria
CDS	Contig_00004	68822	70057	1236	Proton/glutamate symport protein @ Sodium/glutamate symport protein	Glutamate and Aspartate uptake in Bacteria
CDS	Contig_00004	71894	72037	144	hypothetical protein	- none -
RNA	Contig_00004	72208	72136	73	tRNA-Lys-CTT	- none -
CDS	Contig_00004	73983	72280	1704	hypothetical protein	- none -
RNA	Contig_00004	74240	74167	74	tRNA-Arg-CCT	- none -
CDS	Contig_00004	75139	74273	867	hypothetical protein	- none -
CDS	Contig_00004	75717	75214	504	FIG072699: hypothetical protein	- none -
CDS	Contig_00004	76698	75775	924	Chromosome (plasmid) partitioning protein ParB	Bacterial Cytoskeleton, Cell Division Subsystem including YidCD, RNA modification and chromosome partitioning cluster
CDS	Contig_00004	77468	76698	771	Chromosome (plasmid) partitioning protein ParA	Bacterial Cell Division, Bacterial Cytoskeleton, Cell Division Subsystem including YidCD, RNA modification and chromosome partitioning cluster
CDS	Contig_00004	78513	77779	735	rRNA small subunit 7-methylguanosine (m7G) methyltransferase GidB	Cell Division Subsystem including YidCD, RNA methylation, RNA modification and chromosome partitioning cluster
CDS	Contig_00004	80528	78627	1902	tRNA uridine 5-carboxymethylaminomethyl modification enzyme GidA	Cell Division Subsystem including YidCD, RNA modification and chromosome partitioning cluster, mnm5U34 biosynthesis bacteria, tRNA modification Bacteria
CDS	Contig_00004	82112	80715	1398	GTPase and tRNA-U34 5-formylation enzyme TrmE	Cell Division Subsystem including YidCD, RNA modification and chromosome partitioning cluster, RNA modification cluster, Universal GTPases, mnm5U34 biosynthesis bacteria, tRNA modification Bacteria
CDS	Contig_00004	82953	82174	780	RNA-binding protein Jag	Cell Division Subsystem including YidCD, Mycobacterium virulence operon involved in an unknown function with a Jag Protein and YidC and YidD
CDS	Contig_00004	84247	82970	1278	Inner membrane protein translocase component YidC, long form	CTP synthase (EC 6.3.4.2) cluster, Cell Division Subsystem including YidCD, Mycobacterium virulence operon involved in an unknown function with a Jag Protein and YidC and YidD, RNA modification cluster
CDS	Contig_00004	84831	84493	339	Ribonuclease P protein component (EC 3.1.26.5)	Cell Division Subsystem including YidCD, RNA modification cluster, tRNA processing
CDS	Contig_00004	85038	84904	135	LSU ribosomal protein L34p	Cell Division Subsystem including YidCD, RNA modification cluster, Ribosome LSU bacterial
CDS	Contig_00004	85292	86632	1341	Chromosomal replication initiator protein DnaA	Cell Division Subsystem including YidCD, DNA-replication, DNA replication cluster 1
CDS	Contig_00004	86796	87899	1104	DNA polymerase III beta subunit (EC 2.7.7.7)	Cell Division Subsystem including YidCD, DNA-replication, DNA replication cluster 1
CDS	Contig_00004	87916	88134	219	FIG002958: hypothetical protein	DNA replication cluster 1, Hypothetical Coupled to RecF
CDS	Contig_00004	88131	89222	1092	DNA recombination and repair protein RecF	Cell Division Subsystem including YidCD, DNA repair, bacterial RecFOR pathway, DNA replication cluster 1, Hypothetical Coupled to RecF
CDS	Contig_00004	89240	91162	1923	DNA gyrase subunit B (EC 5.99.1.3)	Cell Division Subsystem including YidCD, DNA gyrase subunits, DNA replication cluster 1, DNA topoisomerases, Type II, ATP-dependent, Resistance to fluoroquinolones
CDS	Contig_00004	91177	93621	2445	DNA gyrase subunit A (EC 5.99.1.3)	Cell Division Subsystem including YidCD, DNA gyrase subunits, DNA replication cluster 1, DNA topoisomerases, Type II, ATP-dependent, Resistance to fluoroquinolones
RNA	Contig_00004	93764	93851	88	tRNA-Ser-GCT	- none -
CDS	Contig_00005	271	1713	1443	Histidine permease YuiF	- none -
CDS	Contig_00005	1820	2857	1038	Membrane protease family protein BA0301	- none -
CDS	Contig_00005	2859	3053	195	Glycerate kinase (EC 2.7.1.31)	D-galactarate, D-glucarate and D-glycerate catabolism, D-galactarate, D-glucarate and D-glycerate catabolism - gjo, Glycerate metabolism, Glycerolipid and Glycerophospholipid Metabolism in Bacteria
CDS	Contig_00005	3440	4030	591	Substrate-specific component RibU of riboflavin ECF transporter	ECF class transporters, Riboflavin, FMN and FAD metabolism, Riboflavin, FMN and FAD metabolism in plants
CDS	Contig_00005	4036	5184	1149	4-diphosphocytidyl-2-C-methyl-D-erythritol kinase (EC 2.7.1.148)	A Gammaproteobacteria Cluster Relating to Translation, Isoprenoid Biosynthesis, Nonmevalonate Branch of Isoprenoid Biosynthesis
CDS	Contig_00005	5209	5892	684	Transcriptional regulator, GntR family	- none -
CDS	Contig_00005	6906	6001	906	Transcriptional regulator, AraC family	- none -
CDS	Contig_00005	7148	7711	564	Alkyl hydroperoxide reductase protein C (EC 1.6.4.-)	Thioredoxin-disulfide reductase
CDS	Contig_00005	7715	9400	1686	Alkyl hydroperoxide reductase protein F (EC 1.6.4.-)	Thioredoxin-disulfide reductase
CDS	Contig_00005	9600	10838	1239	hypothetical protein	- none -
CDS	Contig_00005	10835	11590	756	Integral membrane protein	- none -
CDS	Contig_00005	11612	14122	2511	ABC-type antimicrobial peptide transport system, ATPase component	- none -
CDS	Contig_00005	14202	15185	984	hypothetical protein	- none -
CDS	Contig_00005	15313	17310	1998	Pyrophosphate-energized proton pump (EC 3.6.1.1)	Phosphate metabolism
CDS	Contig_00005	17483	18403	921	Hypothetical sugar kinase in cluster with indigoidine synthase indA , PfkB family of kinases	- none -
CDS	Contig_00005	19013	18480	534	hypothetical protein	- none -
CDS	Contig_00005	19853	20965	1113	Putative virion core protein (lumpy skin disease virus)	- none -
CDS	Contig_00005	20990	22390	1401	hypothetical protein	- none -
CDS	Contig_00005	22380	23222	843	hypothetical protein	- none -
CDS	Contig_00005	23390	24127	738	Transcriptional repressor of the fructose operon, DeoR family	Fructose utilization
CDS	Contig_00005	24129	25046	918	1-phosphofructokinase (EC 2.7.1.56)	Fructose utilization
CDS	Contig_00005	25062	27095	2034	PTS system, fructose-specific IIA component (EC 2.7.1.69) / PTS system, fructose-specific IIB component (EC 2.7.1.69) / PTS system, fructose-specific IIC component (EC 2.7.1.69)	Fructose utilization, Fructose utilization, Fructose utilization
CDS	Contig_00005	27219	27476	258	Phosphocarrier protein of PTS system	- none -
CDS	Contig_00005	27714	28163	450	hypothetical protein	- none -
CDS	Contig_00005	28325	28918	594	Chromate transport protein	- none -
CDS	Contig_00005	28915	29511	597	Chromate transport protein	- none -
CDS	Contig_00005	29639	32857	3219	Isoleucyl-tRNA synthetase (EC 6.1.1.5)	tRNA aminoacylation, Ile
CDS	Contig_00005	32874	33719	846	CAAX amino terminal protease family protein	- none -
CDS	Contig_00005	33979	35775	1797	hypothetical protein	- none -
CDS	Contig_00005	36545	40054	3510	DNA polymerase III alpha subunit (EC 2.7.7.7)	DNA-replication
CDS	Contig_00005	40107	41078	972	6-phosphofructokinase (EC 2.7.1.11)	Glycolysis and Gluconeogenesis
CDS	Contig_00005	41083	41943	861	FIG011178: rRNA methylase	RNA methylation
CDS	Contig_00005	41959	42222	264	FIG01032517: hypothetical protein	- none -
CDS	Contig_00005	42272	43006	735	GTP pyrophosphokinase (EC 2.7.6.5)	- none -
CDS	Contig_00005	43185	44447	1263	Multi antimicrobial extrusion protein (Na(+)/drug antiporter), MATE family of MDR efflux pumps	Multidrug Resistance Efflux Pumps, Riboflavin, FMN and FAD metabolism in plants
CDS	Contig_00005	44534	46018	1485	putative dipeptidase	- none -
CDS	Contig_00005	46216	48612	2397	Cell division protein FtsH (EC 3.4.24.-)	Bacterial Cell Division, Cell division-ribosomal stress proteins cluster, Folate biosynthesis cluster
CDS	Contig_00005	48667	50526	1860	Excinuclease ABC subunit C	DNA repair, UvrABC system
CDS	Contig_00005	50546	51484	939	HPr kinase/phosphorylase (EC 2.7.1.-) (EC 2.7.4.-)	HPr catabolite repression system
CDS	Contig_00005	51531	52448	918	UDP-N-acetylenolpyruvoylglucosamine reductase (EC 1.1.1.158)	Peptidoglycan Biosynthesis, UDP-N-acetylmuramate from Fructose-6-phosphate Biosynthesis
CDS	Contig_00005	52479	53354	876	Hypothetical ATP-binding protein UPF0042, contains P-loop	- none -
CDS	Contig_00005	53354	54259	906	FIG001886: Cytoplasmic hypothetical protein	- none -
CDS	Contig_00005	54265	54516	252	hypothetical protein	- none -
CDS	Contig_00005	54529	55440	912	Transcription regulator [contains diacylglycerol kinase catalytic domain]	- none -
CDS	Contig_00005	55559	56422	864	Fructose-bisphosphate aldolase class II (EC 4.1.2.13)	Glycolysis and Gluconeogenesis
CDS	Contig_00005	56488	58602	2115	Glutamine synthetase type III, GlnN (EC 6.3.1.2)	Glutamine, Glutamate, Aspartate and Asparagine Biosynthesis, Glutamine synthetases, Peptidoglycan Biosynthesis
CDS	Contig_00005	58713	59696	984	hypothetical protein	- none -
CDS	Contig_00005	62446	59705	2742	Multimodular transpeptidase-transglycosylase (EC 2.4.1.129) (EC 3.4.-.-)	Peptidoglycan Biosynthesis
CDS	Contig_00005	62559	63212	654	FIG000605: protein co-occurring with transport systems (COG1739)	- none -
RNA	Contig_00005	63425	63499	75	tRNA-Gln-CTG	- none -
CDS	Contig_00005	63598	64362	765	Acyl-acyl carrier protein thioesterase (EC 3.1.2.14)	- none -
CDS	Contig_00005	64402	65322	921	FIG00513044: hypothetical protein	- none -
CDS	Contig_00005	65604	65407	198	hypothetical protein	- none -
CDS	Contig_00005	65945	66868	924	Thioredoxin reductase (EC 1.8.1.9)	Thioredoxin-disulfide reductase
CDS	Contig_00005	67002	68294	1293	NLP/P60 family protein	- none -
CDS	Contig_00005	68990	70078	1089	Sugar diacid utilization regulator SdaR	D-galactarate, D-glucarate and D-glycerate catabolism, D-galactarate, D-glucarate and D-glycerate catabolism - gjo
CDS	Contig_00005	70133	70807	675	Cell division transporter, ATP-binding protein FtsE (TC 3.A.5.1.1)	Bacterial Cell Division
CDS	Contig_00005	71605	72147	543	Cell division protein FtsX	Bacterial Cell Division
CDS	Contig_00005	72165	73442	1278	Carboxyl-terminal protease (EC 3.4.21.102)	Phosphoglycerate mutase protein family
CDS	Contig_00005	73500	74639	1140	Peptide chain release factor 2	Programmed frameshift, Translation termination factors bacterial
CDS	Contig_00005	74733	75302	570	hypothetical protein	- none -
CDS	Contig_00005	75315	75761	447	TsaE protein, required for threonylcarbamoyladenosine t(6)A37 formation in tRNA	YjeE
CDS	Contig_00005	75837	76577	741	TsaB protein, required for threonylcarbamoyladenosine (t(6)A) formation in tRNA	Bacterial RNA-metabolizing Zn-dependent hydrolases, Conserved gene cluster associated with Met-tRNA formyltransferase, Ribosome biogenesis bacterial, YgjD and YeaZ, YjeE
CDS	Contig_00005	76567	77040	474	Ribosomal-protein-S18p-alanine acetyltransferase (EC 2.3.1.-)	Bacterial RNA-metabolizing Zn-dependent hydrolases, Conserved gene cluster associated with Met-tRNA formyltransferase, Ribosome biogenesis bacterial
CDS	Contig_00005	77122	78030	909	Ribonuclease Z (EC 3.1.26.11)	tRNA processing
CDS	Contig_00005	78081	78668	588	hypothetical protein	- none -
CDS	Contig_00005	78766	79767	1002	TsaD/Kae1/Qri7 protein, required for threonylcarbamoyladenosine t(6)A37 formation in tRNA	Bacterial RNA-metabolizing Zn-dependent hydrolases, Conserved gene cluster associated with Met-tRNA formyltransferase, Macromolecular synthesis operon, YgjD and YeaZ
CDS	Contig_00005	79770	80465	696	2-C-methyl-D-erythritol 4-phosphate cytidylyltransferase (EC 2.7.7.60)	Isoprenoid Biosynthesis, Nonmevalonate Branch of Isoprenoid Biosynthesis, Stationary phase repair cluster, Teichoic and lipoteichoic acids biosynthesis
RNA	Contig_00005	80654	80570	85	tRNA-Leu-AAG	- none -
RNA	Contig_00005	80781	80698	84	tRNA-Leu-CAG	tRNAs
CDS	Contig_00005	81584	80862	723	hypothetical protein	- none -
CDS	Contig_00005	82973	81765	1209	Cobalt-zinc-cadmium resistance protein	Cobalt-zinc-cadmium resistance
CDS	Contig_00005	82972	83100	129	hypothetical protein	- none -
CDS	Contig_00005	83489	83761	273	DNA-damage-inducible protein J	DNA repair, bacterial, Toxin-antitoxin replicon stabilization systems
CDS	Contig_00005	83884	84852	969	hypothetical protein	- none -
CDS	Contig_00005	85130	85636	507	Predicted ATPase (AAA+ superfamily)	- none -
CDS	Contig_00006	2317	755	1563	GMP synthase [glutamine-hydrolyzing] (EC 6.3.5.2)	Purine conversions
CDS	Contig_00006	2596	3111	516	hypothetical protein	- none -
CDS	Contig_00006	4622	3231	1392	Uracil permease	- none -
CDS	Contig_00006	4823	5461	639	Uracil phosphoribosyltransferase (EC 2.4.2.9)	- none -
CDS	Contig_00006	6233	5553	681	Arginase (EC 3.5.3.1)	Arginine and Ornithine Degradation
CDS	Contig_00006	6436	7032	597	Cytidylate kinase (EC 2.7.4.25)	- none -
CDS	Contig_00006	8004	7072	933	Lipopolysaccharide cholinephosphotransferase LicD1 (EC 2.7.8.-)	- none -
CDS	Contig_00006	9733	8096	1638	Glycine betaine transporter OpuD	Choline and Betaine Uptake and Betaine Biosynthesis
CDS	Contig_00006	10625	9723	903	Cholinephosphate cytidylyltransferase (EC 2.7.7.15) / Choline kinase (EC 2.7.1.32)	- none -
CDS	Contig_00006	12527	10719	1809	Cholinephosphate cytidylyltransferase (EC 2.7.7.15) / Choline kinase (EC 2.7.1.32)	- none -
CDS	Contig_00006	13541	12903	639	Glucan-binding domain / Lyzozyme M1 (1,4-beta-N-acetylmuramidase) (EC 3.2.1.17)	- none -
CDS	Contig_00006	14248	13538	711	hypothetical protein	- none -
CDS	Contig_00006	15618	14479	1140	hypothetical protein	- none -
CDS	Contig_00006	16662	15685	978	Endo-1,4-beta-xylanase B (EC 3.2.1.8) (Xylanase B) (1,4-beta-D-xylan xylanohydrolase B)	- none -
CDS	Contig_00006	16974	16705	270	DAK2 domain protein	- none -
CDS	Contig_00006	18579	16987	1593	CTP synthase (EC 6.3.4.2)	CTP synthase (EC 6.3.4.2) cluster
CDS	Contig_00006	20004	18775	1230	Translation elongation factor Tu	Mycobacterium virulence operon involved in protein synthesis (SSU ribosomal proteins), Translation elongation factors bacterial, Universal GTPases
CDS	Contig_00006	22230	20113	2118	Translation elongation factor G	Mycobacterium virulence operon involved in protein synthesis (SSU ribosomal proteins), Translation elongation factor G family, Translation elongation factors bacterial, Universal GTPases
CDS	Contig_00006	22722	22252	471	SSU ribosomal protein S7p (S5e)	Mycobacterium virulence operon involved in protein synthesis (SSU ribosomal proteins), Ribosome SSU bacterial
CDS	Contig_00006	23287	22868	420	SSU ribosomal protein S12p (S23e)	Mycobacterium virulence operon involved in protein synthesis (SSU ribosomal proteins), Ribosomal protein S12p Asp methylthiotransferase, Ribosome SSU bacterial
CDS	Contig_00006	24128	23511	618	Maltodextrose utilization protein MalA	Maltose and Maltodextrin Utilization
CDS	Contig_00006	25273	24407	867	Maltose/maltodextrin ABC transporter, permease protein MalG	Maltose and Maltodextrin Utilization
CDS	Contig_00006	26580	25270	1311	Maltose/maltodextrin ABC transporter, permease protein MalF	Maltose and Maltodextrin Utilization
CDS	Contig_00006	28354	26648	1707	Neopullulanase (EC 3.2.1.135)	Maltose and Maltodextrin Utilization
CDS	Contig_00006	29891	28620	1272	Maltose/maltodextrin ABC transporter, substrate binding periplasmic protein MalE	Alpha-Amylase locus in Streptocococcus, Bacterial Chemotaxis, Maltose and Maltodextrin Utilization
CDS	Contig_00006	31422	30160	1263	Maltose/maltodextrin ABC transporter, substrate binding periplasmic protein MalE	Alpha-Amylase locus in Streptocococcus, Bacterial Chemotaxis, Maltose and Maltodextrin Utilization
CDS	Contig_00006	35535	31747	3789	DNA-directed RNA polymerase beta' subunit (EC 2.7.7.6)	Mycobacterium virulence operon involved in DNA transcription, RNA polymerase bacterial
CDS	Contig_00006	39490	35552	3939	DNA-directed RNA polymerase beta subunit (EC 2.7.7.6)	Mycobacterium virulence operon involved in DNA transcription, RNA polymerase bacterial
CDS	Contig_00006	40086	39709	378	LSU ribosomal protein L7/L12 (P1/P2)	Ribosome LSU bacterial
CDS	Contig_00006	40692	40180	513	LSU ribosomal protein L10p (P0)	Ribosome LSU bacterial
CDS	Contig_00006	41573	40872	702	LSU ribosomal protein L1p (L10Ae)	Ribosome LSU bacterial
CDS	Contig_00006	42073	41648	426	LSU ribosomal protein L11p (L12e)	Ribosome LSU bacterial
CDS	Contig_00006	42602	42090	513	Transcription antitermination protein NusG	Transcription factors bacterial
CDS	Contig_00006	42815	42615	201	hypothetical protein	- none -
CDS	Contig_00006	44475	43156	1320	Flagellar hook-associated protein FliD	Flagellum
CDS	Contig_00006	45226	44747	480	hypothetical protein	- none -
CDS	Contig_00006	45643	45254	390	Flagellar biosynthesis protein FliS	Flagellum
CDS	Contig_00006	47298	45688	1611	Flagellar hook-associated protein FliD	Flagellum
CDS	Contig_00006	47726	47310	417	Flagellin	Flagellar motility
CDS	Contig_00006	48242	48018	225	Carbon storage regulator	Carbon Starvation, Carbon storage regulator
CDS	Contig_00006	48648	48244	405	Flagellar assembly factor FliW	Carbon storage regulator
CDS	Contig_00006	50377	48761	1617	Flagellar hook-associated protein FlgL	Flagellum
CDS	Contig_00006	52292	50442	1851	Flagellar hook-associated protein FlgK	Flagellum
CDS	Contig_00006	54047	52311	1737	Flagellar hook-associated protein FlgK	Flagellum
CDS	Contig_00006	54572	54126	447	hypothetical protein	- none -
CDS	Contig_00006	54929	54657	273	Anti-sigma-28 factor, FlgM	- none -
CDS	Contig_00006	55117	56547	1431	Probable poly(beta-D-mannuronate) O-acetylase (EC 2.3.1.-)	- none -
CDS	Contig_00006	56562	57647	1086	N-Acetylneuraminate cytidylyltransferase (EC 2.7.7.43)	- none -
CDS	Contig_00006	58564	57695	870	Chaperonin (heat shock protein 33)	Streptococcus pyogenes recombinatorial zone
CDS	Contig_00006	59113	58610	504	Histone acetyltransferase HPA2 and related acetyltransferases	- none -
CDS	Contig_00006	59263	60552	1290	Alanyl-tRNA synthetase family protein	tRNA aminoacylation, Ala
CDS	Contig_00006	60599	61354	756	Exodeoxyribonuclease III (EC 3.1.11.2)	DNA repair, bacterial
CDS	Contig_00006	61986	61390	597	Nucleotidase YfbR, HD superfamily	Housecleaning nucleoside triphosphate pyrophosphatases
CDS	Contig_00006	62151	63833	1683	Phosphomannomutase (EC 5.4.2.8)	Mannose Metabolism
CDS	Contig_00006	64289	63900	390	hypothetical protein	- none -
CDS	Contig_00006	65122	64286	837	8-oxoguanine DNA glycosylase (EC 3.2.2.-)	- none -
CDS	Contig_00006	65235	65119	117	hypothetical protein	- none -
CDS	Contig_00006	65311	66654	1344	Multi antimicrobial extrusion protein (Na(+)/drug antiporter), MATE family of MDR efflux pumps	Multidrug Resistance Efflux Pumps, Riboflavin, FMN and FAD metabolism in plants
CDS	Contig_00006	67520	66645	876	Uncharacterized membrane protein Bsu2508 (YqfU)	- none -
CDS	Contig_00006	68786	67602	1185	Na+/H+-exchanging protein	- none -
CDS	Contig_00006	70220	69009	1212	GTP-binding protein HflX	Hfl operon, Universal GTPases
CDS	Contig_00006	71045	70224	822	Purine nucleoside phosphorylase (EC 2.4.2.1)	Adenosyl nucleosidases, Deoxyribose and Deoxynucleoside Catabolism, Purine conversions
CDS	Contig_00006	71830	71066	765	hypothetical protein	- none -
CDS	Contig_00006	72476	71841	636	Deoxyribose-phosphate aldolase (EC 4.1.2.4)	Deoxyribose and Deoxynucleoside Catabolism
CDS	Contig_00006	72910	72479	432	Cytidine deaminase (EC 3.5.4.5)	tRNA modification Bacteria
CDS	Contig_00006	73971	73030	942	Nucleoside ABC transporter, permease protein 2	- none -
CDS	Contig_00006	75065	73971	1095	Nucleoside ABC transporter, permease protein 1	- none -
CDS	Contig_00006	76602	75055	1548	ABC transporter ATP-binding protein	- none -
CDS	Contig_00006	77462	76626	837	radical activating enzyme	- none -
CDS	Contig_00006	79006	77459	1548	hypothetical protein	- none -
CDS	Contig_00006	80160	79120	1041	Nucleoside ABC transporter, periplasmic nucleoside-binding protein	- none -
CDS	Contig_00006	81028	80240	789	Uridine phosphorylase (EC 2.4.2.3)	- none -
CDS	Contig_00007	592	473	120	hypothetical protein	- none -
CDS	Contig_00007	824	648	177	Type I restriction-modification system, DNA-methyltransferase subunit M (EC 2.1.1.72)	Restriction-Modification System, Type I Restriction-Modification
CDS	Contig_00007	1060	1911	852	FIG01107939: hypothetical protein	- none -
CDS	Contig_00007	1911	2462	552	Substrate-specific component MtsA of methionine-regulated ECF transporter	ECF class transporters, Methionine Biosynthesis
CDS	Contig_00007	2485	4197	1713	Duplicated ATPase component MtsB of energizing module of methionine-regulated ECF transporter	ECF class transporters, Methionine Biosynthesis
CDS	Contig_00007	4187	5020	834	Transmembrane component MtsC of energizing module of methionine-regulated ECF transporter	ECF class transporters, Methionine Biosynthesis
CDS	Contig_00007	5091	5543	453	hypothetical protein	- none -
CDS	Contig_00007	8650	5645	3006	Pullulanase (EC 3.2.1.41)	Maltose and Maltodextrin Utilization
CDS	Contig_00007	11237	8760	2478	Neopullulanase (EC 3.2.1.135)	Maltose and Maltodextrin Utilization
CDS	Contig_00007	12838	11309	1530	UDP-N-acetylmuramoylalanyl-D-glutamate--2,6-diaminopimelate ligase (EC 6.3.2.13)	Peptidoglycan Biosynthesis, Peptidoglycan biosynthesis--gjo
CDS	Contig_00007	13116	13832	717	Ribosomal small subunit pseudouridine synthase A (EC 4.2.1.70)	RNA pseudouridine syntheses
CDS	Contig_00007	13871	14944	1074	Putrescine transport ATP-binding protein PotA (TC 3.A.1.11.1)	Polyamine Metabolism
CDS	Contig_00007	14937	15758	822	Spermidine Putrescine ABC transporter permease component PotB (TC 3.A.1.11.1)	Polyamine Metabolism
CDS	Contig_00007	15755	16558	804	Spermidine Putrescine ABC transporter permease component potC (TC_3.A.1.11.1)	Polyamine Metabolism
CDS	Contig_00007	16558	17649	1092	ABC transporter, periplasmic spermidine putrescine-binding protein PotD (TC 3.A.1.11.1)	Polyamine Metabolism
CDS	Contig_00007	17676	18668	993	Ribosomal large subunit pseudouridine synthase D (EC 4.2.1.70)	RNA pseudouridine syntheses, Ribosome biogenesis bacterial
CDS	Contig_00007	19309	18749	561	Thymidine kinase (EC 2.7.1.21)	- none -
CDS	Contig_00007	20251	19481	771	cell surface protein, ErfK family	- none -
CDS	Contig_00007	21026	20259	768	3-oxoacyl-[acyl-carrier protein] reductase (EC 1.1.1.100)	- none -
CDS	Contig_00007	21871	21113	759	DNA-entry nuclease (Competence-specific nuclease) (EC 3.1.30.-)	- none -
CDS	Contig_00007	22975	21896	1080	hypothetical protein	- none -
CDS	Contig_00007	23208	24020	813	Shikimate 5-dehydrogenase I alpha (EC 1.1.1.25)	Cluster containing Alanyl-tRNA synthetase, Common Pathway For Synthesis of Aromatic Compounds (DAHP synthase to chorismate)
CDS	Contig_00007	25645	24098	1548	FIG002344: Hydrolase (HAD superfamily)	CBSS-469378.4.peg.430
CDS	Contig_00007	26442	25789	654	Regulatory protein recX	- none -
CDS	Contig_00007	27546	26500	1047	RecA protein	CBSS-469378.4.peg.430, DNA-replication, DNA repair, bacterial, DNA repair, bacterial RecFOR pathway, DNA repair system including RecA, MutS and a hypothetical protein
CDS	Contig_00007	29397	28099	1299	Enolase (EC 4.2.1.11)	Glycolysis and Gluconeogenesis
CDS	Contig_00007	31181	29586	1596	Peptide chain release factor 3	Translation termination factors bacterial
CDS	Contig_00007	31429	31253	177	SSU ribosomal protein S21p	Macromolecular synthesis operon, Ribosome SSU bacterial
CDS	Contig_00007	31833	31606	228	hypothetical protein	- none -
CDS	Contig_00007	31983	32801	819	hypothetical protein	- none -
CDS	Contig_00007	34373	32808	1566	DNA-cytosine methyltransferase (EC 2.1.1.37)	DNA repair, bacterial
CDS	Contig_00007	35216	34536	681	NAD-dependent oxidoreductase	- none -
CDS	Contig_00007	36916	36329	588	hypothetical protein	- none -
CDS	Contig_00007	39675	37024	2652	Alanyl-tRNA synthetase (EC 6.1.1.7)	Cluster containing Alanyl-tRNA synthetase, tRNA aminoacylation, Ala
CDS	Contig_00007	39850	39695	156	hypothetical protein	- none -
CDS	Contig_00007	41195	39888	1308	S-adenosylhomocysteine deaminase (EC 3.5.4.28); Methylthioadenosine deaminase	- none -
CDS	Contig_00007	42751	41258	1494	Nicotinate phosphoribosyltransferase (EC 2.4.2.11)	NAD and NADP cofactor biosynthesis global, Redox-dependent regulation of nucleus processes
CDS	Contig_00007	44366	42942	1425	Multidrug and toxin extrusion (MATE) family efflux pump YdhE/NorM, homolog	Multidrug Resistance Efflux Pumps
CDS	Contig_00007	44773	44453	321	hypothetical protein	- none -
CDS	Contig_00007	45797	44766	1032	Oligopeptide transport ATP-binding protein OppF (TC 3.A.1.5.1)	ABC transporter oligopeptide (TC 3.A.1.5.1)
CDS	Contig_00007	46981	45797	1185	Oligopeptide transport ATP-binding protein OppD (TC 3.A.1.5.1)	ABC transporter oligopeptide (TC 3.A.1.5.1)
CDS	Contig_00007	48601	47000	1602	Oligopeptide transport system permease protein OppC (TC 3.A.1.5.1)	ABC transporter oligopeptide (TC 3.A.1.5.1)
CDS	Contig_00007	49596	48610	987	Oligopeptide transport system permease protein OppB (TC 3.A.1.5.1)	ABC transporter oligopeptide (TC 3.A.1.5.1)
CDS	Contig_00007	52022	49764	2259	Oligopeptide ABC transporter, periplasmic oligopeptide-binding protein OppA (TC 3.A.1.5.1)	ABC transporter oligopeptide (TC 3.A.1.5.1)
CDS	Contig_00007	54058	52232	1827	Oligoendopeptidase F (EC 3.4.24.-)	- none -
CDS	Contig_00007	54340	54077	264	hypothetical protein	- none -
CDS	Contig_00007	57123	54457	2667	Pyruvate,phosphate dikinase (EC 2.7.9.1)	Glycolysis and Gluconeogenesis, Pyruvate metabolism I: anaplerotic reactions, PEP
CDS	Contig_00007	58106	58975	870	Amino acid ABC transporter, amino acid-binding protein/permease protein	- none -
CDS	Contig_00007	58977	59741	765	Amino acid ABC transporter, amino acid-binding protein/permease protein	- none -
CDS	Contig_00007	59743	60465	723	Amino acid transport ATP-binding protein	- none -
CDS	Contig_00007	61571	60591	981	Ribosomal protein L11 methyltransferase (EC 2.1.1.-)	Heat shock dnaK gene cluster extended, Ribosome biogenesis bacterial
CDS	Contig_00007	63071	61674	1398	Glycyl-tRNA synthetase (EC 6.1.1.14)	Glycyl-tRNA synthetase containing cluster, tRNA aminoacylation, Gly
CDS	Contig_00007	63836	63102	735	DNA recombination and repair protein RecO	CBSS-176299.4.peg.1292, DNA repair, bacterial RecFOR pathway, Glycyl-tRNA synthetase containing cluster
CDS	Contig_00007	64868	63852	1017	GTP-binding protein Era	Bacterial Cell Division, CBSS-176299.4.peg.1292, Glycyl-tRNA synthetase containing cluster, Universal GTPases
CDS	Contig_00007	67955	65031	2925	Protein hypA	- none -
CDS	Contig_00007	68326	68027	300	hypothetical protein	- none -
CDS	Contig_00007	68590	68345	246	DNA-binding protein, putative	- none -
CDS	Contig_00007	69732	68899	834	Negative regulator of genetic competence MecA	- none -
CDS	Contig_00007	70865	70071	795	hypothetical protein	- none -
CDS	Contig_00007	71405	70902	504	hypothetical protein	- none -
CDS	Contig_00008	1517	153	1365	DNA repair protein RadA	DNA repair, bacterial, Proteolysis in bacteria, ATP-dependent
CDS	Contig_00008	1924	1517	408	hypothetical protein	- none -
CDS	Contig_00008	4472	1980	2493	ATP-dependent Clp protease, ATP-binding subunit ClpC / Negative regulator of genetic competence clcC/mecB	Proteolysis in bacteria, ATP-dependent
CDS	Contig_00008	6698	4488	2211	hypothetical protein	- none -
CDS	Contig_00008	8246	6876	1371	Xanthine/uracil/thiamine/ascorbate permease family protein	Purine Utilization
CDS	Contig_00008	8714	8367	348	Preprotein translocase subunit YajC (TC 3.A.5.1.1)	CBSS-211586.1.peg.2832
CDS	Contig_00008	9983	8829	1155	tRNA-guanine transglycosylase (EC 2.4.2.29)	CBSS-211586.1.peg.2832, Queuosine-Archaeosine Biosynthesis, tRNA modification Bacteria
CDS	Contig_00008	11184	10099	1086	Chorismate synthase (EC 4.2.3.5)	Common Pathway For Synthesis of Aromatic Compounds (DAHP synthase to chorismate)
CDS	Contig_00008	12420	11194	1227	peptidase, U32 family large subunit [C1]	- none -
CDS	Contig_00008	13146	12505	642	FIG011945: O-methyltransferase family protein	- none -
CDS	Contig_00008	14812	13148	1665	Ribonuclease J2 (endoribonuclease in RNA processing)	Bacterial RNA-metabolizing Zn-dependent hydrolases, Ribonucleases in Bacillus
CDS	Contig_00008	15091	14840	252	hypothetical protein	- none -
CDS	Contig_00008	15525	15094	432	Putative Holliday junction resolvase YggF	Cluster containing Alanyl-tRNA synthetase, Cluster containing Glutathione synthetase
CDS	Contig_00008	15791	15525	267	FIG01055109: hypothetical protein	- none -
CDS	Contig_00008	17153	15825	1329	tRNA-t(6)A37 methylthiotransferase	Heat shock dnaK gene cluster extended, Methylthiotransferases
CDS	Contig_00008	17239	17472	234	hypothetical protein	- none -
CDS	Contig_00008	18939	17749	1191	tRNA S(4)U 4-thiouridine synthase (former ThiI)	Thiamin biosynthesis, tRNA modification Bacteria
CDS	Contig_00008	20139	18985	1155	Cysteine desulfurase (EC 2.8.1.7)	Alanine biosynthesis, CBSS-84588.1.peg.1247, mnm5U34 biosynthesis bacteria, tRNA modification Bacteria
CDS	Contig_00008	21542	20370	1173	Chaperone protein DnaJ	GroEL GroES, Heat shock dnaK gene cluster extended, Protein chaperones
CDS	Contig_00008	23461	21575	1887	Chaperone protein DnaK	GroEL GroES, Heat shock dnaK gene cluster extended, Protein chaperones
CDS	Contig_00008	24212	23553	660	Heat shock protein GrpE	GroEL GroES, Heat shock dnaK gene cluster extended, Protein chaperones
CDS	Contig_00008	25287	24220	1068	Heat-inducible transcription repressor HrcA	GroEL GroES, Heat shock dnaK gene cluster extended
CDS	Contig_00008	26704	25547	1158	Hypothetical radical SAM family enzyme in heat shock gene cluster, similarity with CPO of BS HemN-type	Heat shock dnaK gene cluster extended
CDS	Contig_00008	28524	26713	1812	Translation elongation factor LepA	Heat shock dnaK gene cluster extended, Translation elongation factors bacterial, Universal GTPases
CDS	Contig_00008	28687	29685	999	DNA polymerase III delta subunit (EC 2.7.7.7)	DNA-replication
CDS	Contig_00008	30036	29773	264	SSU ribosomal protein S20p	Ribosome SSU bacterial
CDS	Contig_00008	32293	30293	2001	COME operon protein 3	- none -
CDS	Contig_00008	33260	32334	927	Spore germination protein	- none -
CDS	Contig_00008	34903	33257	1647	Phosphate regulon sensor protein PhoR (SphS) (EC 2.7.13.3)	High affinity phosphate transporter and control of PHO regulon, PhoR-PhoB two-component regulatory system, Phosphate metabolism
CDS	Contig_00008	35616	34927	690	two-component response regulator	- none -
CDS	Contig_00008	36324	35617	708	Late competence protein ComEA, DNA receptor	- none -
CDS	Contig_00008	38516	36396	2121	hypothetical protein	- none -
CDS	Contig_00008	40314	38557	1758	Sodium-dependent phosphate transporter	NhaA, NhaD and Sodium-dependent phosphate transporters, Phosphate metabolism
CDS	Contig_00008	42039	40423	1617	Phosphate regulon sensor protein PhoR (SphS) (EC 2.7.13.3)	High affinity phosphate transporter and control of PHO regulon, PhoR-PhoB two-component regulatory system, Phosphate metabolism
CDS	Contig_00008	42858	42154	705	DNA-binding response regulator	- none -
CDS	Contig_00008	43155	42925	231	hypothetical protein	- none -
CDS	Contig_00008	44397	43195	1203	Diaminopimelate decarboxylase (EC 4.1.1.20)	- none -
CDS	Contig_00008	45935	44394	1542	Putative amino acid activating enzyme (EC 6.3.2.-)	- none -
CDS	Contig_00008	46945	45950	996	hypothetical protein	- none -
CDS	Contig_00008	48624	47023	1602	Probable poly(beta-D-mannuronate) O-acetylase (EC 2.3.1.-)	- none -
CDS	Contig_00008	48810	49289	480	LSU m3Psi1915 methyltransferase RlmH	RNA methylation, Ribosome biogenesis bacterial, tRNA modification Bacteria
CDS	Contig_00008	51203	49302	1902	Lead, cadmium, zinc and mercury transporting ATPase (EC 3.6.3.3) (EC 3.6.3.5); Copper-translocating P-type ATPase (EC 3.6.3.4)	Copper Transport System, Copper homeostasis
CDS	Contig_00008	51552	51941	390	Cadmium efflux system accessory protein	Cadmium resistance
CDS	Contig_00008	52499	52041	459	D-tyrosyl-tRNA(Tyr) deacylase (EC 3.6.1.n1)	- none -
CDS	Contig_00008	52810	54159	1350	Amino acid permease	- none -
CDS	Contig_00008	55807	54314	1494	Aldehyde dehydrogenase B (EC 1.2.1.22)	Glycerolipid and Glycerophospholipid Metabolism in Bacteria, Methylglyoxal Metabolism
CDS	Contig_00008	56173	57567	1395	Predicted transcriptional regulator of pyridoxine metabolism	Pyridoxin (Vitamin B6) Biosynthesis
CDS	Contig_00008	59105	57582	1524	Proline/sodium symporter PutP (TC 2.A.21.2.1) @ Propionate/sodium symporter	- none -
CDS	Contig_00008	59428	60636	1209	D-aspartate ligase (EC 6.3.1.12)	- none -
CDS	Contig_00008	60780	61490	711	Aspartate racemase (EC 5.1.1.13)	Glutamine, Glutamate, Aspartate and Asparagine Biosynthesis
CDS	Contig_00008	63502	61478	2025	DNA ligase (EC 6.5.1.2)	DNA Repair Base Excision
CDS	Contig_00008	64255	63557	699	Ribosomal large subunit pseudouridine synthase F (EC 4.2.1.70)	RNA pseudouridine syntheses
CDS	Contig_00008	65740	64460	1281	hypothetical protein	- none -
RNA	Contig_00008	65898	65825	74	tRNA-Arg-CCG	tRNAs
CDS	Contig_00008	67400	65991	1410	Shikimate kinase I (EC 2.7.1.71) # AroE I	Common Pathway For Synthesis of Aromatic Compounds (DAHP synthase to chorismate)
CDS	Contig_00008	67561	67442	120	hypothetical protein	- none -
CDS	Contig_00008	67725	67576	150	Type I restriction-modification system, DNA-methyltransferase subunit M (EC 2.1.1.72)	Restriction-Modification System, Type I Restriction-Modification
CDS	Contig_00008	67876	67703	174	Type I restriction-modification system, DNA-methyltransferase subunit M (EC 2.1.1.72)	Restriction-Modification System, Type I Restriction-Modification
CDS	Contig_00009	1148	132	1017	Alcohol dehydrogenase (EC 1.1.1.1)	Fermentations: Mixed acid, Glycerolipid and Glycerophospholipid Metabolism in Bacteria
CDS	Contig_00009	2383	1400	984	Inner membrane protein YrbG, predicted calcium/sodium:proton antiporter	- none -
CDS	Contig_00009	3084	2434	651	Uridine kinase (EC 2.7.1.48) [C1]	- none -
CDS	Contig_00009	4504	3158	1347	Magnesium transporter	- none -
CDS	Contig_00009	4716	4594	123	hypothetical protein	- none -
CDS	Contig_00009	6585	4777	1809	Oligoendopeptidase F (EC 3.4.24.-)	- none -
CDS	Contig_00009	7372	6698	675	Substrate-specific component ThiT of thiamin ECF transporter	ECF class transporters, Thiamin biosynthesis
CDS	Contig_00009	8426	7542	885	Methionine ABC transporter substrate-binding protein	Methionine Biosynthesis, Methionine Degradation
CDS	Contig_00009	9142	8477	666	Methionine ABC transporter permease protein	Methionine Biosynthesis, Methionine Degradation
CDS	Contig_00009	10188	9139	1050	Methionine ABC transporter ATP-binding protein	Methionine Biosynthesis, Methionine Degradation
CDS	Contig_00009	12101	10392	1710	Glycosyl transferase, group 2 family protein	- none -
CDS	Contig_00009	13027	12116	912	Glycosyltransferase	- none -
CDS	Contig_00009	13809	13039	771	CsdL (EC-YgdL) protein of the HesA/MoeB/ThiF family, part of the CsdA-E-L sulfur transfer pathway	- none -
CDS	Contig_00009	14193	13843	351	Membrane protein SPy0796 # 3 strong transmembrane helices (TMpred server)	- none -
CDS	Contig_00009	14924	14208	717	Glycosyltransferase involved in cell wall biogenesis (EC 2.4.-.-)	- none -
CDS	Contig_00009	15966	14905	1062	Acetyltransferase	- none -
CDS	Contig_00009	17198	15969	1230	Heteropolysaccharide repeat unit export protein	Rhamnose containing glycans
CDS	Contig_00009	18794	17217	1578	membrane protein, related to Actinobacillus protein (1944168)	- none -
CDS	Contig_00009	20710	18791	1920	Glycosyl transferase, group 2 family protein	- none -
CDS	Contig_00009	22577	20703	1875	putative capsular polysaccharide biosynthesis protein,Glycosyl Transferase Family 2, YveT	- none -
CDS	Contig_00009	23796	22648	1149	hypothetical protein	- none -
CDS	Contig_00009	24673	23801	873	Glycosyl transferase, group 2 family protein	- none -
CDS	Contig_00009	24836	25330	495	Large-conductance mechanosensitive channel	Potassium homeostasis
CDS	Contig_00009	25839	25345	495	hypothetical protein	- none -
CDS	Contig_00009	26779	25841	939	hypothetical protein	- none -
CDS	Contig_00009	28441	26873	1569	Probable poly(beta-D-mannuronate) O-acetylase (EC 2.3.1.-)	- none -
CDS	Contig_00009	28683	28441	243	hypothetical protein	- none -
CDS	Contig_00009	30238	28667	1572	Putative amino acid activating enzyme (EC 6.3.2.-)	- none -
CDS	Contig_00009	31987	30488	1500	hypothetical protein	- none -
CDS	Contig_00009	33937	32150	1788	Threonyl-tRNA synthetase (EC 6.1.1.3)	tRNA aminoacylation, Thr
CDS	Contig_00009	34298	34008	291	Glutaredoxin-related protein	Glutaredoxins
CDS	Contig_00009	35629	34319	1311	D-lactate dehydrogenase (EC 1.1.1.28)	Fermentations: Lactate, Fermentations: Mixed acid
CDS	Contig_00009	36189	36614	426	Flavodoxin	Flavodoxin
CDS	Contig_00009	37841	36657	1185	hypothetical protein	- none -
CDS	Contig_00009	39640	37928	1713	FOG: GGDEF domain	- none -
CDS	Contig_00009	41371	39692	1680	diguanylate cyclase/phosphodiesterase (GGDEF & EAL domains) with PAS/PAC sensor(s)	- none -
CDS	Contig_00009	42507	43091	585	hypothetical protein	- none -
CDS	Contig_00009	43193	43858	666	Two-component response regulator YvcP	- none -
CDS	Contig_00009	43866	44771	906	Two-component system histidine kinase	- none -
CDS	Contig_00009	44892	45650	759	ABC transporter ATP-binding protein YvcR	- none -
CDS	Contig_00009	45647	47617	1971	ABC transporter permease protein	- none -
CDS	Contig_00009	49711	47756	1956	Lysyl-tRNA synthetase (class II) (EC 6.1.1.6)	tRNA aminoacylation, Lys
CDS	Contig_00009	50218	49742	477	Transcription elongation factor GreA	Transcription factors bacterial
CDS	Contig_00009	51327	50314	1014	tRNA dihydrouridine synthase B (EC 1.-.-.-)	tRNA modification Bacteria
CDS	Contig_00009	51688	51314	375	hypothetical protein	- none -
CDS	Contig_00009	52921	51848	1074	Spore cortex-lytic enzyme precursor	- none -
CDS	Contig_00009	54612	53035	1578	Glucose-6-phosphate isomerase (EC 5.3.1.9)	Glycolysis and Gluconeogenesis
CDS	Contig_00009	54798	55856	1059	UDP-N-acetylglucosamine--N-acetylmuramyl-(pentapeptide) pyrophosphoryl-undecaprenol N-acetylglucosamine transferase (EC 2.4.1.227)	Peptidoglycan Biosynthesis
CDS	Contig_00009	56328	55909	420	Bis(5'-nucleosyl)-tetraphosphatase (asymmetrical) (EC 3.6.1.17)	- none -
CDS	Contig_00009	57421	56432	990	hypothetical protein	- none -
CDS	Contig_00009	57675	58181	507	tRNA-specific adenosine-34 deaminase (EC 3.5.4.-)	tRNA modification Bacteria, tRNA processing
CDS	Contig_00009	58243	58782	540	Ribosomal-protein-S5p-alanine acetyltransferase	Ribosomal protein S5p acylation, Ribosome biogenesis bacterial
CDS	Contig_00009	60408	58789	1620	diguanylate cyclase/phosphodiesterase (GGDEF & EAL domains) with PAS/PAC sensor(s)	- none -
CDS	Contig_00009	61281	60412	870	SSU rRNA (adenine(1518)-N(6)/adenine(1519)-N(6))-dimethyltransferase (EC 2.1.1.182)	RNA methylation, Ribosome biogenesis bacterial
CDS	Contig_00009	62198	61422	777	Putative deoxyribonuclease YcfH	YcfH
CDS	Contig_00009	64219	62243	1977	Methionyl-tRNA synthetase (EC 6.1.1.10)	tRNA aminoacylation, Met
CDS	Contig_00009	64550	64263	288	hypothetical protein	- none -
CDS	Contig_00009	65200	64667	534	hypothetical protein	- none -
CDS	Contig_00009	66505	65288	1218	Tyrosyl-tRNA synthetase (EC 6.1.1.1)	tRNA aminoacylation, Tyr
RNA	Contig_00009	66942	66872	71	tRNA-Cys-GCA	tRNAs
CDS	Contig_00010	1829	147	1683	Flagellar hook protein FlgE	Flagellum
CDS	Contig_00010	2318	1911	408	Putative flagellar hook associated protein	- none -
CDS	Contig_00010	5034	3421	1614	Flagellar hook-length control protein FliK	Flagellum
CDS	Contig_00010	5935	5060	876	Flagellar protein FlbB	Flagellum
CDS	Contig_00010	6423	5980	444	Flagellar protein FliJ	Flagellum
CDS	Contig_00010	7778	6453	1326	Flagellum-specific ATP synthase FliI	Flagellar motility, Flagellum
CDS	Contig_00010	8665	7796	870	Flagellar assembly protein FliH	Flagellum
CDS	Contig_00010	9665	8658	1008	Flagellar motor switch protein FliG	Bacterial Chemotaxis, Flagellum
CDS	Contig_00010	11285	9669	1617	Flagellar M-ring protein FliF	Flagellum
CDS	Contig_00010	11642	11313	330	Flagellar hook-basal body complex protein FliE	Flagellum, Flagellum in Campylobacter
CDS	Contig_00010	12140	11691	450	Flagellar basal-body rod protein FlgC	Flagellum, Flagellum in Campylobacter
CDS	Contig_00010	12555	12160	396	Flagellar basal-body rod protein FlgB	Flagellum, Flagellum in Campylobacter
CDS	Contig_00010	13563	12781	783	GTP-sensing transcriptional pleiotropic repressor codY	Conserved gene cluster associated with Met-tRNA formyltransferase
CDS	Contig_00010	15717	13633	2085	DNA topoisomerase I (EC 5.99.1.2)	CBSS-272943.3.peg.1367, Conserved gene cluster associated with Met-tRNA formyltransferase, DNA topoisomerases, Type I, ATP-independent
CDS	Contig_00010	15975	17549	1575	MG(2+) CHELATASE FAMILY PROTEIN / ComM-related protein	- none -
CDS	Contig_00010	17645	18790	1146	Rossmann fold nucleotide-binding protein Smf possibly involved in DNA uptake	CBSS-272943.3.peg.1367, Conserved gene cluster associated with Met-tRNA formyltransferase
CDS	Contig_00010	19948	18914	1035	Tryptophanyl-tRNA synthetase (EC 6.1.1.2)	tRNA aminoacylation, Trp
CDS	Contig_00010	20636	20085	552	hypothetical protein	- none -
CDS	Contig_00010	21128	20664	465	hypothetical protein	- none -
CDS	Contig_00010	22826	22065	762	Uridine phosphorylase (EC 2.4.2.3)	- none -
CDS	Contig_00010	23714	23244	471	tmRNA-binding protein SmpB	Heat shock dnaK gene cluster extended, Translation termination factors bacterial
CDS	Contig_00010	25898	23823	2076	3'-to-5' exoribonuclease RNase R	RNA processing and degradation, bacterial
CDS	Contig_00010	26236	25982	255	Preprotein translocase subunit SecG (TC 3.A.5.1.1)	CBSS-331978.3.peg.2915
CDS	Contig_00010	27168	26347	822	Pyridoxal kinase (EC 2.7.1.35)	Pyridoxin (Vitamin B6) Biosynthesis
CDS	Contig_00010	27397	28104	708	Glycerol uptake facilitator protein	Osmoregulation
CDS	Contig_00010	31020	28945	2076	Methyl-accepting chemotaxis protein	- none -
CDS	Contig_00010	32520	31048	1473	putative dipeptidase	- none -
CDS	Contig_00010	32794	33225	432	Non-specific DNA-binding protein Dps / Iron-binding ferritin-like antioxidant protein / Ferroxidase (EC 1.16.3.1)	Oxidative stress, Oxidative stress, Oxidative stress
CDS	Contig_00010	34844	33378	1467	Adenylosuccinate lyase (EC 4.3.2.2)	Purine conversions
CDS	Contig_00010	36000	34888	1113	hypothetical protein	- none -
CDS	Contig_00010	36848	36102	747	Triosephosphate isomerase (EC 5.3.1.1)	CBSS-331978.3.peg.2915, Glycolysis and Gluconeogenesis
CDS	Contig_00010	38077	36869	1209	Phosphoglycerate kinase (EC 2.7.2.3)	Glycolysis and Gluconeogenesis
CDS	Contig_00010	39181	38162	1020	NAD-dependent glyceraldehyde-3-phosphate dehydrogenase (EC 1.2.1.12)	Glycolysis and Gluconeogenesis, Pyridoxin (Vitamin B6) Biosynthesis, Redox-dependent regulation of nucleus processes
CDS	Contig_00010	40466	39318	1149	N-acetylglucosamine-6-phosphate deacetylase (EC 3.5.1.25)	Chitin and N-acetylglucosamine utilization
CDS	Contig_00010	40775	41515	741	Glucosamine-6-phosphate deaminase (EC 3.5.99.6)	Chitin and N-acetylglucosamine utilization
CDS	Contig_00010	41734	43164	1431	Amino acid permease	- none -
CDS	Contig_00010	43811	43230	582	RNA polymerase sporulation specific sigma factor SigH	Conserved gene cluster possibly involved in RNA metabolism, Sporulation-associated proteins with broader functions, Transcription initiation, bacterial sigma factors
CDS	Contig_00010	44572	43823	750	23S rRNA (guanosine-2'-O-) -methyltransferase rlmB (EC 2.1.1.-)	RNA methylation
CDS	Contig_00010	45011	44562	450	COG1939: Ribonuclease III family protein	Conserved gene cluster possibly involved in RNA metabolism
CDS	Contig_00010	46414	44996	1419	Cysteinyl-tRNA synthetase (EC 6.1.1.16)	Conserved gene cluster possibly involved in RNA metabolism, tRNA aminoacylation, Cys
CDS	Contig_00010	47039	46497	543	2-C-methyl-D-erythritol 2,4-cyclodiphosphate synthase (EC 4.6.1.12)	Isoprenoid Biosynthesis, Nonmevalonate Branch of Isoprenoid Biosynthesis, Stationary phase repair cluster
RNA	Contig_00010	47422	47349	74	tRNA-Met-CAT	- none -
RNA	Contig_00010	47503	47431	73	tRNA-Val-TAC	- none -
CDS	Contig_00010	48347	47589	759	hypothetical protein	- none -
RNA	Contig_00010	48732	48660	73	tRNA-Trp-CCA	tRNAs
CDS	Contig_00011	218	850	633	Transcriptional regulator, XRE family	- none -
CDS	Contig_00011	884	1393	510	ORF28	- none -
CDS	Contig_00011	3412	4710	1299	ATPase component BioM of energizing module of biotin ECF transporter	ECF class transporters
CDS	Contig_00011	4891	5052	162	FIG00672498: hypothetical protein	- none -
CDS	Contig_00011	5848	6945	1098	hypothetical protein	- none -
CDS	Contig_00011	6976	7587	612	ABC transporter, ATP-binding protein	- none -
CDS	Contig_00011	7574	8053	480	hypothetical protein	- none -
CDS	Contig_00011	9161	9733	573	ATPase component BioM of energizing module of biotin ECF transporter	ECF class transporters
CDS	Contig_00011	10112	11281	1170	Membrane protein, putative	- none -
CDS	Contig_00011	11339	12688	1350	Pyridoxal phosphate-dependent aminotransferase	- none -
CDS	Contig_00011	13645	13977	333	hypothetical protein	- none -
CDS	Contig_00011	14302	15174	873	hypothetical protein	- none -
CDS	Contig_00011	15999	16532	534	Mobile element protein	- none -
CDS	Contig_00011	17399	16647	753	Ubiquinone/menaquinone biosynthesis methyltransferase UbiE (EC 2.1.1.-)	Menaquinone and Phylloquinone Biosynthesis
CDS	Contig_00011	17834	17514	321	hypothetical protein	- none -
CDS	Contig_00011	18887	17985	903	membrane protein, putative	- none -
CDS	Contig_00011	20398	18992	1407	Duplicated ATPase component BL0693 of energizing module of predicted ECF transporter	ECF class transporters
CDS	Contig_00011	21129	20395	735	Transmembrane component BL0694 of energizing module of predicted ECF transporter	ECF class transporters
CDS	Contig_00011	21773	21129	645	Substrate-specific component BL0695 of predicted ECF transporter	ECF class transporters
CDS	Contig_00011	23566	21827	1740	Transport ATP-binding protein CydC	Terminal cytochrome d ubiquinol oxidases, Terminal cytochrome oxidases
CDS	Contig_00011	25319	23559	1761	Transport ATP-binding protein CydD	Terminal cytochrome d ubiquinol oxidases, Terminal cytochrome oxidases
CDS	Contig_00011	25782	26183	402	Acetyltransferase (EC 2.3.1.-) GNAT family	- none -
CDS	Contig_00011	26183	27415	1233	D-glycerate 2-kinase (EC 2.7.1.-)	D-galactarate, D-glucarate and D-glycerate catabolism, D-galactarate, D-glucarate and D-glycerate catabolism - gjo, Glycerate metabolism
CDS	Contig_00011	28859	27597	1263	NAD-specific glutamate dehydrogenase (EC 1.4.1.2)	Glutamate dehydrogenases, Glutamine, Glutamate, Aspartate and Asparagine Biosynthesis
CDS	Contig_00011	29105	31906	2802	Phosphoenolpyruvate carboxylase (EC 4.1.1.31)	Fermentations: Mixed acid, Pyruvate metabolism I: anaplerotic reactions, PEP
CDS	Contig_00011	32846	31938	909	ABC transporter, permease protein	- none -
CDS	Contig_00011	33814	32918	897	ABC transporter, ATP-binding protein	- none -
CDS	Contig_00011	35193	34000	1194	Sodium/glutamate symport protein	Glutamate and Aspartate uptake in Bacteria
CDS	Contig_00011	36458	35364	1095	tRNA-specific 2-thiouridylase MnmA	RNA methylation
CDS	Contig_00011	37648	36581	1068	Cysteine desulfurase (EC 2.8.1.7)	Alanine biosynthesis, CBSS-84588.1.peg.1247, mnm5U34 biosynthesis bacteria, tRNA modification Bacteria
CDS	Contig_00011	38038	39471	1434	Autolysin sensor kinase (EC 2.7.3.-)	- none -
CDS	Contig_00011	39575	40324	750	Two-component response regulator, associated with ferric iron transporter, SPy1062 homolog	- none -
CDS	Contig_00011	40498	41490	993	Ferric iron ABC transporter, iron-binding protein	- none -
CDS	Contig_00011	41453	41869	417	PTS system, mannose-specific IIA component (EC 2.7.1.69)	Mannose Metabolism
CDS	Contig_00011	41887	42378	492	PTS system, mannose/fructose family IIB component	- none -
CDS	Contig_00011	42400	43215	816	PTS system, mannose-specific IIC component	- none -
CDS	Contig_00011	43212	44039	828	PTS system, mannose-specific IID component	- none -
CDS	Contig_00011	45773	44379	1395	Putative sodium-dependent transporter	- none -
CDS	Contig_00012	1661	3541	1881	diguanylate cyclase/phosphodiesterase (GGDEF & EAL domains) with PAS/PAC sensor(s)	- none -
CDS	Contig_00012	4256	3609	648	hypothetical protein	- none -
CDS	Contig_00012	5145	4330	816	Zinc ABC transporter, inner membrane permease protein ZnuB	- none -
CDS	Contig_00012	5834	5160	675	Zinc ABC transporter, ATP-binding protein ZnuC	- none -
CDS	Contig_00012	6821	5835	987	Zinc ABC transporter, periplasmic-binding protein ZnuA	- none -
CDS	Contig_00012	7287	6862	426	Ferric uptake regulation protein FUR	Bacterial RNA-metabolizing Zn-dependent hydrolases, Oxidative stress
CDS	Contig_00012	8741	7365	1377	Multi antimicrobial extrusion protein (Na(+)/drug antiporter), MATE family of MDR efflux pumps	Multidrug Resistance Efflux Pumps, Riboflavin, FMN and FAD metabolism in plants
CDS	Contig_00012	9062	9748	687	Phosphate regulon transcriptional regulatory protein PhoB (SphR)	High affinity phosphate transporter and control of PHO regulon, PhoR-PhoB two-component regulatory system, Phosphate metabolism
CDS	Contig_00012	9813	11477	1665	sensor histidine kinase	- none -
CDS	Contig_00012	11719	13983	2265	Pyruvate formate-lyase (EC 2.3.1.54)	Fermentations: Mixed acid
CDS	Contig_00012	14016	14747	732	Pyruvate formate-lyase activating enzyme (EC 1.97.1.4)	Fermentations: Mixed acid
CDS	Contig_00012	14922	15506	585	CII phage-related protein	- none -
CDS	Contig_00012	15575	16240	666	hypothetical protein	- none -
CDS	Contig_00012	16253	17209	957	Integral membrane protein	- none -
CDS	Contig_00012	17242	19281	2040	Acylamino-acid-releasing enzyme (EC 3.4.19.1)	Omega peptidases (EC 3.4.19.-)
CDS	Contig_00012	19376	21139	1764	1-deoxy-D-xylulose 5-phosphate synthase (EC 2.2.1.7)	Isoprenoid Biosynthesis, Nonmevalonate Branch of Isoprenoid Biosynthesis, Pyridoxin (Vitamin B6) Biosynthesis, Thiamin biosynthesis
CDS	Contig_00012	21136	23259	2124	Transcription accessory protein (S1 RNA-binding domain)	Cell division-ribosomal stress proteins cluster, Transcription factors bacterial
CDS	Contig_00012	23347	24723	1377	sodium/chloride-dependent transporter	- none -
CDS	Contig_00012	24761	25525	765	Conserved membrane protein	- none -
CDS	Contig_00012	25667	25978	312	Thioredoxin	- none -
CDS	Contig_00012	26142	26723	582	hypothetical protein	- none -
CDS	Contig_00012	26734	26955	222	hypothetical protein	- none -
CDS	Contig_00012	26952	28157	1206	FOG: GGDEF domain	- none -
CDS	Contig_00012	28370	28999	630	Endonuclease III (EC 4.2.99.18)	DNA Repair Base Excision
CDS	Contig_00012	29705	29073	633	hypothetical protein	- none -
CDS	Contig_00012	30012	30539	528	Thiamine-monophosphate kinase (EC 2.7.4.16)	Thiamin biosynthesis
CDS	Contig_00012	30619	31110	492	Transcriptional regulator, AsnC family	- none -
CDS	Contig_00012	31107	32279	1173	Aspartate aminotransferase (EC 2.6.1.1)	Glutamine, Glutamate, Aspartate and Asparagine Biosynthesis
CDS	Contig_00012	32293	32787	495	tRNA (cytidine(34)-2'-O)-methyltransferase (EC 2.1.1.207)	RNA methylation
CDS	Contig_00012	32793	33656	864	ATPase component of general energizing module of ECF transporters	ECF class transporters
CDS	Contig_00012	33656	34504	849	ATPase component of general energizing module of ECF transporters	ECF class transporters
CDS	Contig_00012	34489	35289	801	Transmembrane component of general energizing module of ECF transporters	ECF class transporters
CDS	Contig_00012	35289	36071	783	tRNA pseudouridine synthase A (EC 4.2.1.70)	RNA pseudouridine syntheses, tRNA modification Bacteria, tRNA processing
CDS	Contig_00012	36204	36635	432	LSU ribosomal protein L13p (L13Ae)	Ribosome LSU bacterial
CDS	Contig_00012	36659	37051	393	SSU ribosomal protein S9p (S16e)	Ribosome SSU bacterial
CDS	Contig_00012	38921	37206	1716	GGDEF family protein	- none -
CDS	Contig_00012	40650	38938	1713	diguanylate cyclase/phosphodiesterase (GGDEF & EAL domains) with PAS/PAC sensor(s)	- none -
CDS	Contig_00012	41443	42333	891	hypothetical protein	- none -
CDS	Contig_00013	254	1783	1530	Arginine/ornithine antiporter ArcD	Arginine Deiminase Pathway, Arginine and Ornithine Degradation, Polyamine Metabolism
CDS	Contig_00013	2049	3878	1830	Asparagine synthetase [glutamine-hydrolyzing] (EC 6.3.5.4)	Glutamate and Aspartate uptake in Bacteria, Glutamine, Glutamate, Aspartate and Asparagine Biosynthesis
CDS	Contig_00013	3984	5009	1026	Deoxyguanosinetriphosphate triphosphohydrolase (EC 3.1.5.1)	- none -
CDS	Contig_00013	5084	6895	1812	DNA primase (EC 2.7.7.-)	CBSS-349161.4.peg.2417, DNA-replication, Macromolecular synthesis operon
CDS	Contig_00013	6931	8172	1242	RNA polymerase sigma factor RpoD	CBSS-349161.4.peg.2417, Flagellum, Macromolecular synthesis operon, Transcription initiation, bacterial sigma factors
CDS	Contig_00013	8207	8980	774	Putative tRNA-m1A22 methylase	CBSS-349161.4.peg.2417, tRNA modification Bacteria
CDS	Contig_00013	8994	9869	876	UPF0135 protein Bsu YqfO @ Bsu YqfO NIF3/CutA domain	- none -
CDS	Contig_00013	9966	11633	1668	Uridine kinase (EC 2.7.1.48)	- none -
CDS	Contig_00013	12207	13121	915	hypothetical protein	- none -
CDS	Contig_00013	13121	15475	2355	Helicase PriA essential for oriC/DnaA-independent DNA replication	Conserved gene cluster associated with Met-tRNA formyltransferase, DNA-replication
CDS	Contig_00013	15589	16080	492	Peptide deformylase (EC 3.5.1.88)	Bacterial RNA-metabolizing Zn-dependent hydrolases, Conserved gene cluster associated with Met-tRNA formyltransferase, Translation termination factors bacterial
CDS	Contig_00013	16082	17020	939	Methionyl-tRNA formyltransferase (EC 2.1.2.9)	Conserved gene cluster associated with Met-tRNA formyltransferase, Translation initiation factors bacterial
CDS	Contig_00013	17099	17812	714	probable metal-dependent peptidase	- none -
CDS	Contig_00013	17812	19086	1275	Ribosomal RNA small subunit methyltransferase B (EC 2.1.1.-)	- none -
CDS	Contig_00013	19094	20125	1032	Ribosomal RNA large subunit methyltransferase N (EC 2.1.1.-)	Conserved gene cluster associated with Met-tRNA formyltransferase, RNA methylation
CDS	Contig_00013	20125	20847	723	Protein serine/threonine phosphatase PrpC, regulation of stationary phase	Conserved gene cluster associated with Met-tRNA formyltransferase
CDS	Contig_00013	20906	22795	1890	Serine/threonine protein kinase PrkC, regulator of stationary phase	A Gram-positive cluster that relates ribosomal protein L28P to a set of uncharacterized proteins, Conserved gene cluster associated with Met-tRNA formyltransferase
CDS	Contig_00013	22803	23669	867	Ribosome small subunit-stimulated GTPase EngC	A Gram-positive cluster that relates ribosomal protein L28P to a set of uncharacterized proteins, Universal GTPases
CDS	Contig_00013	23691	24341	651	Ribulose-phosphate 3-epimerase (EC 5.1.3.1)	A Gram-positive cluster that relates ribosomal protein L28P to a set of uncharacterized proteins, Conserved gene cluster associated with Met-tRNA formyltransferase, Pentose phosphate pathway
CDS	Contig_00013	24344	25030	687	Thiamin pyrophosphokinase (EC 2.7.6.2)	A Gram-positive cluster that relates ribosomal protein L28P to a set of uncharacterized proteins, Thiamin biosynthesis
CDS	Contig_00013	25061	26158	1098	GTP-binding and nucleic acid-binding protein YchF	Universal GTPases
CDS	Contig_00013	26205	26654	450	Ribonucleotide reductase transcriptional regulator NrdR	Ribonucleotide reduction
CDS	Contig_00013	26800	27189	390	hypothetical protein	- none -
CDS	Contig_00013	27505	28035	531	FIG001553: Hydrolase, HAD subfamily IIIA	- none -
CDS	Contig_00013	28090	28542	453	Ribose 5-phosphate isomerase B (EC 5.3.1.6)	Pentose phosphate pathway
CDS	Contig_00013	28582	29139	558	Translation elongation factor P	Translation elongation factors bacterial
CDS	Contig_00013	29281	30231	951	FIG002813: LPPG:FO 2-phospho-L-lactate transferase like, CofD-like	- none -
CDS	Contig_00013	30261	30941	681	hypothetical protein	- none -
CDS	Contig_00013	30938	31759	822	hypothetical protein	- none -
CDS	Contig_00013	31862	32236	375	Chemotaxis regulator - transmits chemoreceptor signals to flagelllar motor components CheY	Bacterial Chemotaxis, Flagellar motility
CDS	Contig_00013	32240	33121	882	hypothetical protein	- none -
CDS	Contig_00014	64	321	258	FIG00669172: hypothetical protein	- none -
CDS	Contig_00014	472	660	189	ATP-dependent DNA helicase	- none -
CDS	Contig_00014	1213	2079	867	Phosphate ABC transporter, periplasmic phosphate-binding protein PstS (TC 3.A.1.7.1)	High affinity phosphate transporter and control of PHO regulon, PhoR-PhoB two-component regulatory system, Phosphate metabolism
CDS	Contig_00014	2090	2986	897	Phosphate transport system permease protein PstC (TC 3.A.1.7.1)	High affinity phosphate transporter and control of PHO regulon, Phosphate metabolism
CDS	Contig_00014	2983	3846	864	Phosphate transport system permease protein PstA (TC 3.A.1.7.1)	High affinity phosphate transporter and control of PHO regulon, Phosphate metabolism
CDS	Contig_00014	3850	4608	759	Phosphate transport ATP-binding protein PstB (TC 3.A.1.7.1)	High affinity phosphate transporter and control of PHO regulon, Phosphate metabolism
CDS	Contig_00014	4703	5356	654	Phosphate transport system regulatory protein PhoU	High affinity phosphate transporter and control of PHO regulon, Phosphate metabolism
CDS	Contig_00014	5525	6193	669	Phosphate regulon transcriptional regulatory protein PhoB (SphR)	High affinity phosphate transporter and control of PHO regulon, PhoR-PhoB two-component regulatory system, Phosphate metabolism
CDS	Contig_00014	6190	7515	1326	Phosphate regulon sensor protein PhoR (SphS) (EC 2.7.13.3)	High affinity phosphate transporter and control of PHO regulon, PhoR-PhoB two-component regulatory system, Phosphate metabolism
CDS	Contig_00014	7710	8510	801	Hydrolase (HAD superfamily)	- none -
CDS	Contig_00014	8661	10343	1683	Phosphomannomutase (EC 5.4.2.8)	Mannose Metabolism
CDS	Contig_00014	12645	10486	2160	Methyl-accepting chemotaxis protein	- none -
CDS	Contig_00014	13006	13971	966	PTS system, mannose-specific IIB component (EC 2.7.1.69) / PTS system, mannose-specific IIA component (EC 2.7.1.69)	Mannose Metabolism, Mannose Metabolism
CDS	Contig_00014	13999	14802	804	PTS system, mannose-specific IIC component	- none -
CDS	Contig_00014	14821	15732	912	PTS system, mannose-specific IID component	- none -
CDS	Contig_00014	15764	16138	375	Putative regulator of the mannose operon, ManO	Mannose Metabolism
CDS	Contig_00015	1324	671	654	CRISPR-associated protein, Csn2 family	CRISPRs
CDS	Contig_00015	1634	1329	306	CRISPR-associated protein Cas2	CRISPRs
CDS	Contig_00015	2527	1661	867	CRISPR-associated protein Cas1	CRISPRs
CDS	Contig_00015	6568	2528	4041	CRISPR-associated protein, Csn1 family	CRISPRs
CDS	Contig_00015	7052	7270	219	hypothetical protein	- none -
RNA	Contig_00015	7423	7348	76	tRNA-Lys-TTT	- none -
RNA	Contig_00015	7523	7449	75	tRNA-Gln-TTG	- none -
RNA	Contig_00015	7624	7548	77	tRNA-His-GTG	- none -
RNA	Contig_00015	7703	7627	77	tRNA-Arg-TCT	- none -
RNA	Contig_00015	7779	7709	71	tRNA-Gly-TCC	- none -
RNA	Contig_00015	7869	7795	75	tRNA-Pro-TGG	- none -
CDS	Contig_00015	8578	8099	480	FIG009886: phosphoesterase	Heat shock dnaK gene cluster extended
CDS	Contig_00015	9427	8822	606	Nucleoside 5-triphosphatase RdgB (dHAPTP, dITP, XTP-specific) (EC 3.6.1.15)	Heat shock dnaK gene cluster extended, Housecleaning nucleoside triphosphate pyrophosphatases
CDS	Contig_00015	10331	9450	882	N-acetylmuramoyl-L-alanine amidase	- none -
CDS	Contig_00015	12060	10459	1602	cell surface protein	- none -
CDS	Contig_00015	13377	12229	1149	FIG001721: Predicted N6-adenine-specific DNA methylase	- none -
CDS	Contig_00015	13991	13506	486	Cys-tRNA(Pro) deacylase YbaK	tRNA aminoacylation, Pro
CDS	Contig_00015	14788	14150	639	RelA/SpoT-related protein	- none -
CDS	Contig_00016	1248	1003	246	RNA methyltransferase, TrmA family	- none -
CDS	Contig_00016	3108	1744	1365	Duplicated ATPase component BL0693 of energizing module of predicted ECF transporter	ECF class transporters
CDS	Contig_00016	3791	3102	690	Transmembrane component BL0694 of energizing module of predicted ECF transporter	ECF class transporters
CDS	Contig_00016	4375	3791	585	Substrate-specific component BL0695 of predicted ECF transporter	ECF class transporters
CDS	Contig_00016	6278	5028	1251	Lipid A export ATP-binding/permease protein MsbA	- none -
CDS	Contig_00016	8525	6771	1755	Lipid A export ATP-binding/permease protein MsbA	- none -
CDS	Contig_00016	8684	9676	993	Transcriptional regulator, AraC family	- none -
CDS	Contig_00016	9823	9680	144	hypothetical protein	- none -
CDS	Contig_00016	10869	9925	945	FIG00672498: hypothetical protein	- none -
CDS	Contig_00016	11550	11299	252	hypothetical protein	- none -
CDS	Contig_00016	12371	12225	147	hypothetical protein	- none -
CDS	Contig_00017	521	1486	966	Maltose operon transcriptional repressor MalR, LacI family	Maltose and Maltodextrin Utilization
CDS	Contig_00017	1535	2821	1287	Multiple sugar ABC transporter, substrate-binding protein	Fructooligosaccharides(FOS) and Raffinose Utilization
CDS	Contig_00017	2956	3831	876	Multiple sugar ABC transporter, membrane-spanning permease protein MsmF	Fructooligosaccharides(FOS) and Raffinose Utilization
CDS	Contig_00017	3831	4649	819	Multiple sugar ABC transporter, membrane-spanning permease protein MsmG	Fructooligosaccharides(FOS) and Raffinose Utilization
CDS	Contig_00017	4684	7011	2328	Maltose phosphorylase (EC 2.4.1.8) / Trehalose phosphorylase (EC 2.4.1.64)	Maltose and Maltodextrin Utilization, Trehalose Biosynthesis, Trehalose Uptake and Utilization
CDS	Contig_00017	7049	8725	1677	Oligo-1,6-glucosidase (EC 3.2.1.10)	Maltose and Maltodextrin Utilization
CDS	Contig_00017	8755	9399	645	Beta-phosphoglucomutase (EC 5.4.2.6)	Maltose and Maltodextrin Utilization, Trehalose Uptake and Utilization
CDS	Contig_00017	9427	10548	1122	Multiple sugar ABC transporter, ATP-binding protein	Fructooligosaccharides(FOS) and Raffinose Utilization, Maltose and Maltodextrin Utilization
CDS	Contig_00017	10872	11285	414	hypothetical protein	- none -
CDS	Contig_00017	11431	12756	1326	ATPase, AAA family	- none -
RNA	Contig_00017	12830	12912	83	tRNA-Leu-CAA	tRNAs
CDS	Contig_00018	632	1207	576	Choline binding protein A	Choline and Betaine Uptake and Betaine Biosynthesis
CDS	Contig_00018	1382	3235	1854	Transcriptional antiterminator of lichenan operon, BglG family	- none -
CDS	Contig_00018	3316	3792	477	PTS system, fructose-specific IIA component (EC 2.7.1.69)	Fructose utilization
CDS	Contig_00018	3874	4191	318	PTS system, fructose-specific IIABC component (EC 2.7.1.69)	- none -
CDS	Contig_00018	4211	5434	1224	PTS system, fructose-specific IIBC component (EC 2.7.1.69)	- none -
CDS	Contig_00018	5447	8158	2712	Alpha-mannosidase (EC 3.2.1.24)	Fructooligosaccharides(FOS) and Raffinose Utilization, Mannose Metabolism
CDS	Contig_00018	8326	9072	747	ABC transporter, ATP-binding protein	- none -
CDS	Contig_00018	9148	10917	1770	ABC transporter permease protein	- none -
CDS	Contig_00019	1097	444	654	Two-component response regulator VncR	Streptococcus pneumoniae Vancomycin Tolerance Locus
CDS	Contig_00019	2526	1150	1377	ABC transporter membrane-spanning permease, Pep export, Vex3	Streptococcus pneumoniae Vancomycin Tolerance Locus
CDS	Contig_00019	3182	2526	657	ABC transporter, ATP-binding protein Vex2	Streptococcus pneumoniae Vancomycin Tolerance Locus
CDS	Contig_00019	4469	3192	1278	ABC transporter membrane-spanning permease, Pep export, Vex3	Streptococcus pneumoniae Vancomycin Tolerance Locus
CDS	Contig_00019	5764	5249	516	Transcriptional regulator, XRE family	- none -
CDS	Contig_00019	6446	5943	504	hypothetical protein	- none -
CDS	Contig_00019	6811	6632	180	FIG00381017: hypothetical protein	- none -
CDS	Contig_00019	6848	6961	114	hypothetical protein	- none -
CDS	Contig_00020	1269	553	717	AgrC domain protein	- none -
CDS	Contig_00020	1969	1259	711	ABC transporter, ATP-binding protein	- none -
CDS	Contig_00020	2710	1970	741	ABC transporter membrane-spanning protein	- none -
CDS	Contig_00020	3635	2700	936	ABC transporter, ATP-binding protein	- none -
CDS	Contig_00020	4365	3748	618	Transcriptional regulator, TetR family	- none -
CDS	Contig_00020	4578	4381	198	FIG01114400: hypothetical protein	- none -
CDS	Contig_00020	5343	5014	330	hypothetical protein	- none -
CDS	Contig_00020	6313	6035	279	LSU ribosomal protein L25p	Ribosome LSU bacterial
RNA	Contig_00020	6475	6401	75	tRNA-Arg-ACG	tRNAs
RNA	Contig_00020	6561	6485	77	tRNA-Asp-GTC	- none -
RNA	Contig_00020	6638	6565	74	tRNA-Met-CAT	- none -
RNA	Contig_00020	6716	6642	75	tRNA-Glu-TTC	- none -
RNA	Contig_00020	6793	6722	72	tRNA-Asn-GTT	- none -
CDS	Contig_00021	102	1385	1284	hypothetical protein	- none -
CDS	Contig_00021	1679	2116	438	FIG00672486: hypothetical protein	- none -
CDS	Contig_00021	2546	2716	171	hypothetical protein	- none -
CDS	Contig_00021	3688	3813	126	hypothetical protein	- none -
CDS	Contig_00021	3910	4245	336	hypothetical protein	- none -
CDS	Contig_00021	4507	4749	243	hypothetical protein	- none -
CDS	Contig_00021	4786	5424	639	Transcriptional regulator, TetR family	- none -
CDS	Contig_00022	1877	1536	342	Methyl-accepting chemotaxis protein	- none -
CDS	Contig_00023	778	461	318	hypothetical protein	- none -
CDS	Contig_00023	1581	802	780	Type I restriction-modification system, DNA-methyltransferase subunit M (EC 2.1.1.72)	Restriction-Modification System, Type I Restriction-Modification
CDS	Contig_00023	2280	1597	684	Plasmid pTR2030 LlaI methylase (llaIM), restriction components LlaI.1, LlaI.2, and LlaI.3 (llaI.1, llaI.2, llaI.3) and abortive phage infection (abiA) genes	- none -
CDS	Contig_00023	2657	2277	381	Transcriptional regulator, XRE family	- none -
CDS	Contig_00023	2988	2794	195	hypothetical protein	- none -
CDS	Contig_00023	3233	3063	171	hypothetical protein	- none -
CDS	Contig_00025	373	960	588	Abortive infection protein AbiGI	- none -
CDS	Contig_00025	957	1796	840	Abortive infection protein AbiGII	- none -
CDS	Contig_00025	1860	1985	126	hypothetical protein	- none -
CDS	Contig_00026	409	1029	621	FIG00672526: hypothetical protein	- none -
CDS	Contig_00026	1423	1124	300	hypothetical protein	- none -
CDS	Contig_00026	1631	1825	195	ORF28	- none -

## Sheet: SupDat1b_TM7-H1_Genome_Features
Type	Contig	Start	Stop	Length (bp)	Function	Subsystems
CDS	OTUH1_contig_00001	580	437	144	hypothetical protein	- none -
CDS	OTUH1_contig_00001	861	667	195	hypothetical protein	- none -
CDS	OTUH1_contig_00001	1149	886	264	hypothetical protein	- none -
CDS	OTUH1_contig_00001	1373	1720	348	hypothetical protein	- none -
CDS	OTUH1_contig_00001	1741	2205	465	hypothetical protein	- none -
CDS	OTUH1_contig_00001	2857	2264	594	hypothetical protein	- none -
CDS	OTUH1_contig_00001	3892	2870	1023	Holliday junction DNA helicase RuvB	RuvABC plus a hypothetical
CDS	OTUH1_contig_00001	4474	3908	567	Holliday junction DNA helicase RuvA	RuvABC plus a hypothetical
CDS	OTUH1_contig_00001	4991	4497	495	Crossover junction endodeoxyribonuclease RuvC (EC 3.1.22.4)	RuvABC plus a hypothetical
CDS	OTUH1_contig_00001	6710	5004	1707	hypothetical protein	- none -
CDS	OTUH1_contig_00001	6766	7185	420	TsaE protein, required for threonylcarbamoyladenosine t(6)A37 formation in tRNA	- none -
CDS	OTUH1_contig_00001	7268	8920	1653	Cell surface glycoprotein 1 precursor	- none -
CDS	OTUH1_contig_00001	8922	9599	678	tRNA pseudouridine synthase B (EC 4.2.1.70)	CBSS-138119.3.peg.2719, RNA pseudouridine syntheses
CDS	OTUH1_contig_00001	9615	10193	579	hypothetical protein	- none -
CDS	OTUH1_contig_00001	10805	10200	606	Regulatory protein recX	- none -
CDS	OTUH1_contig_00001	11835	10786	1050	RecA protein	CBSS-469378.4.peg.430, DNA repair, bacterial, DNA repair, bacterial RecFOR pathway
CDS	OTUH1_contig_00001	11907	12290	384	hypothetical protein	- none -
CDS	OTUH1_contig_00001	12332	13822	1491	FIG002344: Hydrolase (HAD superfamily)	CBSS-469378.4.peg.430
CDS	OTUH1_contig_00001	13984	16365	2382	Ribonuclease J2 (endoribonuclease in RNA processing)	Ribonucleases in Bacillus
CDS	OTUH1_contig_00001	16434	18713	2280	Cell division protein FtsK	- none -
RNA	OTUH1_contig_00001	18769	18843	75	tRNA-Asp-GTC	- none -
RNA	OTUH1_contig_00001	18998	19071	74	tRNA-Thr-CGT	- none -
RNA	OTUH1_contig_00001	19078	19148	71	tRNA-Gly-CCC	- none -
CDS	OTUH1_contig_00001	19161	19610	450	hypothetical protein	- none -
CDS	OTUH1_contig_00001	19760	21316	1557	hypothetical protein	- none -
CDS	OTUH1_contig_00001	21646	23457	1812	hypothetical protein	- none -
CDS	OTUH1_contig_00001	23554	24180	627	hypothetical protein	- none -
CDS	OTUH1_contig_00001	24185	25372	1188	Retron-type RNA-directed DNA polymerase (EC 2.7.7.49)	Group II intron-associated genes
CDS	OTUH1_contig_00001	25735	26685	951	hypothetical protein	- none -
CDS	OTUH1_contig_00001	26989	26726	264	hypothetical protein	- none -
CDS	OTUH1_contig_00001	27173	27544	372	SSU ribosomal protein S6p	Ribosome SSU bacterial
CDS	OTUH1_contig_00001	27576	28007	432	Single-stranded DNA-binding protein	DNA repair, bacterial, DNA repair, bacterial RecFOR pathway
CDS	OTUH1_contig_00001	28023	28217	195	SSU ribosomal protein S18p @ SSU ribosomal protein S18p, zinc-independent	Ribosome SSU bacterial, Ribosome SSU bacterial
CDS	OTUH1_contig_00001	28265	28828	564	Translation elongation factor P	Translation elongation factors bacterial
CDS	OTUH1_contig_00001	28830	29576	747	RNA binding methyltransferase FtsJ like	- none -
CDS	OTUH1_contig_00001	30748	29627	1122	GTP-binding and nucleic acid-binding protein YchF	- none -
CDS	OTUH1_contig_00001	30814	31857	1044	Type IV pilus biogenesis protein PilM	- none -
CDS	OTUH1_contig_00001	31858	32811	954	hypothetical protein	- none -
CDS	OTUH1_contig_00001	32811	33524	714	hypothetical protein	- none -
CDS	OTUH1_contig_00001	33521	33778	258	hypothetical protein	- none -
CDS	OTUH1_contig_00001	33778	35541	1764	Type IV fimbrial assembly, ATPase PilB	- none -
CDS	OTUH1_contig_00001	35578	36642	1065	Twitching motility protein PilT	- none -
CDS	OTUH1_contig_00001	36643	37851	1209	Type IV fimbrial assembly protein PilC	- none -
CDS	OTUH1_contig_00001	37924	38427	504	hypothetical protein	- none -
CDS	OTUH1_contig_00001	38494	39360	867	Leader peptidase (Prepilin peptidase) (EC 3.4.23.43) / N-methyltransferase (EC 2.1.1.-)	- none -
CDS	OTUH1_contig_00001	39427	40347	921	hypothetical protein	- none -
CDS	OTUH1_contig_00001	40322	41062	741	hypothetical protein	- none -
CDS	OTUH1_contig_00001	41063	41950	888	hypothetical protein	- none -
CDS	OTUH1_contig_00001	41950	43374	1425	hypothetical protein	- none -
RNA	OTUH1_contig_00001	43536	43462	75	tRNA-Met-CAT	- none -
RNA	OTUH1_contig_00001	43661	43588	74	tRNA-Met-CAT	- none -
CDS	OTUH1_contig_00001	43934	43734	201	hypothetical protein	- none -
CDS	OTUH1_contig_00001	44032	44910	879	tRNA(Ile)-lysidine synthetase (EC 6.3.4.19)	Folate biosynthesis cluster
CDS	OTUH1_contig_00001	44937	46844	1908	Cell division protein FtsH (EC 3.4.24.-)	Folate biosynthesis cluster
CDS	OTUH1_contig_00001	46867	48543	1677	Proposed peptidoglycan lipid II flippase MurJ	Peptidoglycan lipid II flippase
CDS	OTUH1_contig_00001	48543	50351	1809	Translation elongation factor LepA	Translation elongation factors bacterial
CDS	OTUH1_contig_00001	50996	50367	630	Adenylate kinase (EC 2.7.4.3)	Purine conversions
RNA	OTUH1_contig_00001	51134	51062	73	tRNA-Lys-TTT	- none -
CDS	OTUH1_contig_00001	51190	52656	1467	Late competence protein ComEC, DNA transport	- none -
CDS	OTUH1_contig_00001	54102	52657	1446	hypothetical protein	- none -
RNA	OTUH1_contig_00001	54219	54145	75	tRNA-Pro-TGG	- none -
CDS	OTUH1_contig_00001	54987	54268	720	FIG000859: hypothetical protein YebC	RuvABC plus a hypothetical
CDS	OTUH1_contig_00001	55062	55448	387	hypothetical protein	- none -
CDS	OTUH1_contig_00001	55487	57853	2367	ClpB protein	Protein chaperones, Proteolysis in bacteria, ATP-dependent
RNA	OTUH1_contig_00001	57877	57948	72	tRNA-Gly-TCC	- none -
RNA	OTUH1_contig_00001	57961	58034	74	tRNA-Arg-TCT	- none -
CDS	OTUH1_contig_00001	58134	58763	630	Staphylococcus nuclease (SNase) domain	- none -
RNA	OTUH1_contig_00001	58892	58818	75	tRNA-His-GTG	- none -
CDS	OTUH1_contig_00001	59487	58909	579	UDP-N-acetylglucosamine 1-carboxyvinyltransferase (EC 2.5.1.7)	- none -
CDS	OTUH1_contig_00001	59880	59506	375	hypothetical protein	- none -
RNA	OTUH1_contig_00001	60072	60000	73	tRNA-Lys-CTT	- none -
CDS	OTUH1_contig_00001	60197	61084	888	hypothetical protein	- none -
CDS	OTUH1_contig_00001	61124	62410	1287	hypothetical protein	- none -
CDS	OTUH1_contig_00001	63537	62380	1158	Cysteine desulfurase (EC 2.8.1.7), SufS subfamily	Alanine biosynthesis
CDS	OTUH1_contig_00001	63973	63527	447	hypothetical protein	- none -
CDS	OTUH1_contig_00001	65298	63970	1329	Iron-sulfur cluster assembly protein SufB	- none -
CDS	OTUH1_contig_00001	65959	65285	675	Iron-sulfur cluster assembly ATPase protein SufC	- none -
CDS	OTUH1_contig_00001	66142	68322	2181	Ribonucleotide reductase of class III (anaerobic), large subunit (EC 1.17.4.2)	Ribonucleotide reduction
CDS	OTUH1_contig_00001	68330	68848	519	Ribonucleotide reductase of class III (anaerobic), activating protein (EC 1.97.1.4)	Ribonucleotide reduction
RNA	OTUH1_contig_00001	68870	68943	74	tRNA-Arg-CCG	- none -
CDS	OTUH1_contig_00001	69111	68977	135	hypothetical protein	- none -
CDS	OTUH1_contig_00001	71466	69577	1890	Glycosyltransferase (EC 2.4.1.-)	- none -
CDS	OTUH1_contig_00001	72770	71520	1251	hypothetical protein	- none -
RNA	OTUH1_contig_00001	72851	72924	74	tRNA-Arg-TCG	- none -
CDS	OTUH1_contig_00001	72920	73717	798	Methylenetetrahydrofolate dehydrogenase (NADP+) (EC 1.5.1.5) / Methenyltetrahydrofolate cyclohydrolase (EC 3.5.4.9)	One-carbon metabolism by tetrahydropterines, One-carbon metabolism by tetrahydropterines
RNA	OTUH1_contig_00001	73814	73885	72	tRNA-Glu-TTC	- none -
CDS	OTUH1_contig_00001	73939	74142	204	hypothetical protein	- none -
CDS	OTUH1_contig_00001	74160	74552	393	Alkaline phosphatase synthesis transcriptional regulatory protein PhoP	Phosphate metabolism
CDS	OTUH1_contig_00001	74602	76017	1416	Pyruvate kinase (EC 2.7.1.40)	Glycerate metabolism, Pyruvate metabolism I: anaplerotic reactions, PEP
CDS	OTUH1_contig_00001	76092	77258	1167	Phosphoglycerate kinase (EC 2.7.2.3)	- none -
CDS	OTUH1_contig_00001	77314	78096	783	Triosephosphate isomerase (EC 5.3.1.1)	- none -
CDS	OTUH1_contig_00001	78089	79459	1371	Ribonuclease E (EC 3.1.26.12)	RNA processing and degradation, bacterial, Ribosome biogenesis bacterial
CDS	OTUH1_contig_00001	79472	81661	2190	ATP-dependent DNA helicase UvrD/PcrA	DNA repair, bacterial UvrD and related helicases
CDS	OTUH1_contig_00001	81748	82878	1131	Cell wall-binding protein	- none -
CDS	OTUH1_contig_00001	82880	83686	807	SSU rRNA (adenine(1518)-N(6)/adenine(1519)-N(6))-dimethyltransferase (EC 2.1.1.182)	RNA methylation, Ribosome biogenesis bacterial
CDS	OTUH1_contig_00001	83722	85257	1536	Methionyl-tRNA synthetase (EC 6.1.1.10)	tRNA aminoacylation, Met
CDS	OTUH1_contig_00001	85244	86047	804	Putative deoxyribonuclease YcfH	YcfH
CDS	OTUH1_contig_00001	86065	87216	1152	Cysteine desulfurase (EC 2.8.1.7)	Alanine biosynthesis, CBSS-84588.1.peg.1247
CDS	OTUH1_contig_00001	87207	87824	618	EpiH/GdmH-related protein	- none -
CDS	OTUH1_contig_00001	87821	88864	1044	tRNA-specific 2-thiouridylase MnmA	RNA methylation
CDS	OTUH1_contig_00001	88892	90298	1407	Alanyl-tRNA synthetase (EC 6.1.1.7)	Cluster containing Alanyl-tRNA synthetase, tRNA aminoacylation, Ala
CDS	OTUH1_contig_00001	90408	92894	2487	hypothetical protein	- none -
CDS	OTUH1_contig_00001	92994	94466	1473	hypothetical protein	- none -
CDS	OTUH1_contig_00001	94548	95222	675	DedA protein	DedA family of inner membrane proteins, Uptake of selenate and selenite
CDS	OTUH1_contig_00001	96211	95270	942	L-lactate dehydrogenase (EC 1.1.1.27)	Fermentations: Lactate
CDS	OTUH1_contig_00001	96309	97598	1290	Enolase (EC 4.2.1.11)	- none -
CDS	OTUH1_contig_00001	99408	97603	1806	Oligopeptide ABC transporter, periplasmic oligopeptide-binding protein OppA (TC 3.A.1.5.1)	ABC transporter oligopeptide (TC 3.A.1.5.1)
CDS	OTUH1_contig_00001	99632	99408	225	hypothetical protein	- none -
CDS	OTUH1_contig_00001	101558	100020	1539	Excinuclease ABC subunit C	DNA repair, UvrABC system
CDS	OTUH1_contig_00001	101623	102933	1311	GTP-binding protein Obg	CBSS-176279.3.peg.868
CDS	OTUH1_contig_00001	102983	103618	636	Phosphoglycerate mutase (EC 5.4.2.1)	Phosphoglycerate mutase protein family
CDS	OTUH1_contig_00001	103618	104256	639	Macrocin-O-methyltransferase( EC:2.1.1.101 )	- none -
CDS	OTUH1_contig_00001	106102	104294	1809	Aspartyl-tRNA synthetase (EC 6.1.1.12) @ Aspartyl-tRNA(Asn) synthetase (EC 6.1.1.23)	tRNA aminoacylation, Asp and Asn, tRNA aminoacylation, Asp and Asn
CDS	OTUH1_contig_00001	107014	106130	885	hypothetical protein	- none -
CDS	OTUH1_contig_00001	107096	107896	801	thiol:disulfide interchange protein	- none -
CDS	OTUH1_contig_00001	107947	108702	756	ABC transporter, ATP-binding protein	- none -
CDS	OTUH1_contig_00001	108695	109957	1263	hypothetical protein	- none -
CDS	OTUH1_contig_00001	110669	109968	702	putative secreted protein	- none -
CDS	OTUH1_contig_00001	110746	111225	480	hypothetical protein	- none -
CDS	OTUH1_contig_00001	111296	111601	306	hypothetical protein	- none -
CDS	OTUH1_contig_00001	111647	112390	744	Heat-inducible transcription repressor HrcA	GroEL GroES
CDS	OTUH1_contig_00001	112377	112853	477	Heat shock protein GrpE	GroEL GroES, Protein chaperones
CDS	OTUH1_contig_00001	112972	114843	1872	Chaperone protein DnaK	GroEL GroES, Protein chaperones
CDS	OTUH1_contig_00001	114905	115993	1089	Chaperone protein DnaJ	GroEL GroES, Protein chaperones
CDS	OTUH1_contig_00001	116033	119158	3126	Isoleucyl-tRNA synthetase (EC 6.1.1.5)	tRNA aminoacylation, Ile
CDS	OTUH1_contig_00001	119199	119465	267	SSU ribosomal protein S15p (S13e)	Ribosome SSU bacterial
CDS	OTUH1_contig_00001	119619	121742	2124	Polyribonucleotide nucleotidyltransferase (EC 2.7.7.8)	CBSS-1806.1.peg.3045
CDS	OTUH1_contig_00001	121747	122529	783	Short-chain dehydrogenase/reductase SDR	- none -
CDS	OTUH1_contig_00001	122522	123193	672	1-acyl-sn-glycerol-3-phosphate acyltransferase (EC 2.3.1.51)	- none -
CDS	OTUH1_contig_00001	123409	124422	1014	hypothetical protein	- none -
CDS	OTUH1_contig_00001	124423	124989	567	Uracil-DNA glycosylase, family 4	Uracil-DNA glycosylase
CDS	OTUH1_contig_00001	125013	126275	1263	Cell division protein FtsA	- none -
CDS	OTUH1_contig_00001	126528	128231	1704	hypothetical protein	- none -
CDS	OTUH1_contig_00001	128231	128671	441	Putative Holliday junction resolvase YggF	Cluster containing Alanyl-tRNA synthetase, Cluster containing Glutathione synthetase
CDS	OTUH1_contig_00001	128664	129848	1185	FIG004453: protein YceG like	Cluster containing Alanyl-tRNA synthetase
CDS	OTUH1_contig_00001	129907	131076	1170	Secretory antigen SsaA-like protein	- none -
CDS	OTUH1_contig_00001	131105	132535	1431	Exodeoxyribonuclease I (EC 3.1.11.1)	DNA Repair Base Excision
CDS	OTUH1_contig_00001	132545	133549	1005	UDP-glucose 4-epimerase (EC 5.1.3.2)	- none -
CDS	OTUH1_contig_00001	133578	136406	2829	Excinuclease ABC subunit A	DNA repair, UvrABC system
CDS	OTUH1_contig_00001	138277	136454	1824	GTP-binding protein TypA/BipA	- none -
RNA	OTUH1_contig_00001	138380	138453	74	tRNA-Val-TAC	- none -
RNA	OTUH1_contig_00001	138460	138533	74	tRNA-Ala-GGC	- none -
RNA	OTUH1_contig_00001	138704	138631	74	tRNA-Val-CAC	- none -
RNA	OTUH1_contig_00001	138792	138709	84	tRNA-Pseudo-GAG	- none -
CDS	OTUH1_contig_00001	140552	138831	1722	Acetyl-coenzyme A synthetase (EC 6.2.1.1)	- none -
CDS	OTUH1_contig_00001	141211	140555	657	1-acyl-sn-glycerol-3-phosphate acyltransferase (EC 2.3.1.51)	- none -
CDS	OTUH1_contig_00001	141210	142391	1182	hypothetical protein	- none -
CDS	OTUH1_contig_00001	142384	143082	699	hypothetical protein	- none -
RNA	OTUH1_contig_00001	144339	144420	82	tRNA-Leu-TAG	- none -
CDS	OTUH1_contig_00001	144763	146121	1359	Fe-S protein, homolog of lactate dehydrogenase SO1521	- none -
RNA	OTUH1_contig_00001	146141	146224	84	tRNA-Leu-CAG	- none -
CDS	OTUH1_contig_00001	146293	148251	1959	1,4-alpha-glucan (glycogen) branching enzyme, GH-13-type (EC 2.4.1.18)	Glycogen metabolism, Trehalose Biosynthesis
CDS	OTUH1_contig_00001	148256	149545	1290	Histidyl-tRNA synthetase (EC 6.1.1.21)	tRNA aminoacylation, His
CDS	OTUH1_contig_00001	149575	150867	1293	Cell division trigger factor (EC 5.2.1.8)	- none -
CDS	OTUH1_contig_00001	150867	151490	624	ATP-dependent Clp protease proteolytic subunit (EC 3.4.21.92)	Proteolysis in bacteria, ATP-dependent
RNA	OTUH1_contig_00001	151532	151604	73	tRNA-Phe-GAA	- none -
RNA	OTUH1_contig_00001	151839	151912	74	tRNA-Gly-GCC	- none -
RNA	OTUH1_contig_00001	151957	152027	71	tRNA-Pseudo-GCA	- none -
RNA	OTUH1_contig_00001	152075	152158	84	tRNA-Leu-CAA	- none -
CDS	OTUH1_contig_00001	152253	153188	936	Peptidoglycan N-acetylglucosamine deacetylase (EC 3.5.1.-)	Polysaccharide deacetylases
CDS	OTUH1_contig_00001	153266	153859	594	LemA protein	CBSS-393011.11.peg.386
CDS	OTUH1_contig_00001	153915	154745	831	Heat shock protein HtpX (EC 3.4.24.-)	CBSS-393011.11.peg.386
CDS	OTUH1_contig_00001	154747	156168	1422	hypothetical protein	- none -
CDS	OTUH1_contig_00001	156183	156455	273	hypothetical protein	- none -
CDS	OTUH1_contig_00001	156466	158511	2046	DNA ligase (EC 6.5.1.2)	DNA Repair Base Excision
RNA	OTUH1_contig_00001	158704	158777	74	tRNA-Ala-CGC	- none -
CDS	OTUH1_contig_00001	158866	161235	2370	Lead, cadmium, zinc and mercury transporting ATPase (EC 3.6.3.3) (EC 3.6.3.5); Copper-translocating P-type ATPase (EC 3.6.3.4)	Copper Transport System, Copper homeostasis
CDS	OTUH1_contig_00001	161243	162541	1299	UDP-N-acetylmuramoylalanyl-D-glutamyl-2,6-diaminopimelate--D-alanyl-D-alanine ligase (EC 6.3.2.10)	- none -
CDS	OTUH1_contig_00001	162566	165007	2442	Leucyl-tRNA synthetase (EC 6.1.1.4)	tRNA aminoacylation, Leu
CDS	OTUH1_contig_00001	165433	165080	354	hypothetical protein	- none -
CDS	OTUH1_contig_00001	165670	165813	144	hypothetical protein	- none -
CDS	OTUH1_contig_00001	165864	166352	489	Transcription termination protein NusB	Transcription factors bacterial
CDS	OTUH1_contig_00001	166303	166950	648	MutT/nudix family protein	- none -
CDS	OTUH1_contig_00001	166951	167766	816	Ribonuclease III (EC 3.1.26.3)	RNA processing and degradation, bacterial
CDS	OTUH1_contig_00001	167802	168200	399	Copper-sensing two-component system response regulator CpxR	Orphan regulatory proteins
CDS	OTUH1_contig_00001	168569	168297	273	LSU ribosomal protein L27p	CBSS-176279.3.peg.868
CDS	OTUH1_contig_00001	169860	168622	1239	tRNA-(G10-N2) methyltransferase; tRNA-(G10-N2) dimethyltransferase	- none -
CDS	OTUH1_contig_00001	170011	171042	1032	hypothetical protein	- none -
CDS	OTUH1_contig_00001	171035	172243	1209	Exodeoxyribonuclease VII large subunit (EC 3.1.11.6)	DNA repair, bacterial
CDS	OTUH1_contig_00001	172227	172463	237	hypothetical protein	- none -
CDS	OTUH1_contig_00001	172646	173203	558	hypothetical protein	- none -
CDS	OTUH1_contig_00001	173262	173951	690	hypothetical protein	- none -
CDS	OTUH1_contig_00001	173948	174310	363	hypothetical protein	- none -
CDS	OTUH1_contig_00001	174307	174999	693	DNA recombination and repair protein RecO	DNA repair, bacterial RecFOR pathway
CDS	OTUH1_contig_00001	175015	176364	1350	Glycyl-tRNA synthetase (EC 6.1.1.14)	tRNA aminoacylation, Gly
CDS	OTUH1_contig_00001	176864	177205	342	SSU ribosomal protein S16p	KH domain RNA binding protein YlqC, Ribosome SSU bacterial
CDS	OTUH1_contig_00001	177292	177654	363	KH domain RNA binding protein YlqC	KH domain RNA binding protein YlqC
CDS	OTUH1_contig_00001	177750	178421	672	tRNA (Guanine37-N1) -methyltransferase (EC 2.1.1.31)	RNA methylation, Ribosome biogenesis bacterial
CDS	OTUH1_contig_00001	180742	178652	2091	Lead, cadmium, zinc and mercury transporting ATPase (EC 3.6.3.3) (EC 3.6.3.5); Copper-translocating P-type ATPase (EC 3.6.3.4)	Copper Transport System, Copper homeostasis
CDS	OTUH1_contig_00001	181611	180802	810	Undecaprenyl-diphosphatase (EC 3.6.1.27)	- none -
CDS	OTUH1_contig_00001	182252	181611	642	putative membrane protein	- none -
CDS	OTUH1_contig_00001	182320	183957	1638	ABC transporter, ATP-binding protein	- none -
RNA	OTUH1_contig_00001	184083	184013	71	tRNA-Gln-CTG	- none -
CDS	OTUH1_contig_00001	184776	184135	642	Arylesterase	- none -
CDS	OTUH1_contig_00001	184832	186556	1725	Malto-oligosyltrehalose trehalohydrolase (EC 3.2.1.141)	Trehalose Biosynthesis
CDS	OTUH1_contig_00001	186574	187527	954	Thioredoxin reductase (EC 1.8.1.9)	Thioredoxin-disulfide reductase
CDS	OTUH1_contig_00001	187517	187711	195	hypothetical protein	- none -
CDS	OTUH1_contig_00001	187779	188048	270	Glutaredoxin and related proteins	- none -
CDS	OTUH1_contig_00001	189365	188088	1278	glycosyl transferase, group 1	- none -
CDS	OTUH1_contig_00001	190404	189388	1017	Glycosyltransferase LafB, responsible for the formation of Gal-Glc-DAG	- none -
CDS	OTUH1_contig_00001	190665	190958	294	hypothetical protein	- none -
CDS	OTUH1_contig_00001	191058	191552	495	tmRNA-binding protein SmpB	Translation termination factors bacterial
CDS	OTUH1_contig_00001	191552	192355	804	Exodeoxyribonuclease III (EC 3.1.11.2)	DNA repair, bacterial
CDS	OTUH1_contig_00001	192355	193155	801	hypothetical protein	- none -
CDS	OTUH1_contig_00001	193180	194244	1065	DNA recombination protein RmuC	DNA repair, bacterial
CDS	OTUH1_contig_00001	195455	194304	1152	Aquaporin Z	Osmoregulation
CDS	OTUH1_contig_00001	195514	195777	264	hypothetical protein	- none -
CDS	OTUH1_contig_00001	195777	196406	630	hypothetical protein	- none -
CDS	OTUH1_contig_00001	196425	197447	1023	Phenylalanyl-tRNA synthetase alpha chain (EC 6.1.1.20)	tRNA aminoacylation, Phe
CDS	OTUH1_contig_00001	197457	199463	2007	Phenylalanyl-tRNA synthetase beta chain (EC 6.1.1.20)	tRNA aminoacylation, Phe
CDS	OTUH1_contig_00001	199544	199957	414	hypothetical protein	- none -
CDS	OTUH1_contig_00001	199972	200592	621	FKBP-type peptidyl-prolyl cis-trans isomerase FkpA precursor (EC 5.2.1.8)	Peptidyl-prolyl cis-trans isomerase, Potassium homeostasis
CDS	OTUH1_contig_00001	201635	200634	1002	hypothetical protein	- none -
CDS	OTUH1_contig_00001	201716	202432	717	hypothetical protein	- none -
CDS	OTUH1_contig_00001	202454	202981	528	Inorganic pyrophosphatase (EC 3.6.1.1)	Phosphate metabolism
CDS	OTUH1_contig_00001	204518	203034	1485	GTP pyrophosphokinase (EC 2.7.6.5), (p)ppGpp synthetase I	Stringent Response, (p)ppGpp metabolism
CDS	OTUH1_contig_00001	204667	206547	1881	hypothetical protein	- none -
CDS	OTUH1_contig_00001	206608	207615	1008	NAD-dependent glyceraldehyde-3-phosphate dehydrogenase (EC 1.2.1.12)	- none -
CDS	OTUH1_contig_00001	207703	208155	453	Ribose 5-phosphate isomerase B (EC 5.3.1.6)	D-ribose utilization, Pentose phosphate pathway
CDS	OTUH1_contig_00001	208152	208808	657	Ribulose-phosphate 3-epimerase (EC 5.1.3.1)	Pentose phosphate pathway
CDS	OTUH1_contig_00001	208818	209648	831	Transketolase, N-terminal section (EC 2.2.1.1)	Pentose phosphate pathway
CDS	OTUH1_contig_00001	209641	210621	981	Transketolase, C-terminal section (EC 2.2.1.1)	Pentose phosphate pathway
CDS	OTUH1_contig_00001	210672	211577	906	Fructose-bisphosphate aldolase class II (EC 4.1.2.13)	- none -
CDS	OTUH1_contig_00001	211577	212560	984	Ribokinase (EC 2.7.1.15)	D-ribose utilization
CDS	OTUH1_contig_00001	212610	214583	1974	Excinuclease ABC subunit B	DNA repair, UvrABC system
CDS	OTUH1_contig_00001	214613	215269	657	hypothetical protein	- none -
CDS	OTUH1_contig_00001	215321	215605	285	Aspartyl-tRNA(Asn) amidotransferase subunit C (EC 6.3.5.6) @ Glutamyl-tRNA(Gln) amidotransferase subunit C (EC 6.3.5.7)	tRNA aminoacylation, Asp and Asn, tRNA aminoacylation, Glu and Gln
CDS	OTUH1_contig_00001	215614	217023	1410	Aspartyl-tRNA(Asn) amidotransferase subunit A (EC 6.3.5.6) @ Glutamyl-tRNA(Gln) amidotransferase subunit A (EC 6.3.5.7)	tRNA aminoacylation, Asp and Asn, tRNA aminoacylation, Glu and Gln
CDS	OTUH1_contig_00001	217023	217451	429	hypothetical protein	- none -
CDS	OTUH1_contig_00001	217460	218950	1491	Aspartyl-tRNA(Asn) amidotransferase subunit B (EC 6.3.5.6) @ Glutamyl-tRNA(Gln) amidotransferase subunit B (EC 6.3.5.7)	tRNA aminoacylation, Asp and Asn, tRNA aminoacylation, Glu and Gln
CDS	OTUH1_contig_00001	219033	219914	882	UTP--glucose-1-phosphate uridylyltransferase (EC 2.7.7.9)	- none -
CDS	OTUH1_contig_00001	219983	220273	291	hypothetical protein	- none -
CDS	OTUH1_contig_00001	220257	220580	324	hypothetical protein	- none -
CDS	OTUH1_contig_00001	220596	224420	3825	DNA polymerase III alpha subunit (EC 2.7.7.7)	- none -
CDS	OTUH1_contig_00001	224954	224421	534	TRNA/rRNA methyltransferase	- none -
CDS	OTUH1_contig_00001	225033	226736	1704	Type IV fimbrial assembly, ATPase PilB	- none -
CDS	OTUH1_contig_00001	226805	227260	456	LSU ribosomal protein L19p	- none -
CDS	OTUH1_contig_00001	227250	228215	966	Ribonuclease HII (EC 3.1.26.4)	Ribonuclease H, Ribonucleases in Bacillus
CDS	OTUH1_contig_00001	230684	228207	2478	Lysyl aminopeptidase (EC 3.4.11.15)	- none -
CDS	OTUH1_contig_00001	230789	231832	1044	Transcription termination protein NusA	NusA-TFII Cluster, Transcription factors bacterial
CDS	OTUH1_contig_00001	231948	234767	2820	ATP-dependent Clp protease, ATP-binding subunit ClpC / Negative regulator of genetic competence clcC/mecB	Proteolysis in bacteria, ATP-dependent
CDS	OTUH1_contig_00001	234786	236132	1347	DNA repair protein RadA	DNA repair, bacterial, Proteolysis in bacteria, ATP-dependent
CDS	OTUH1_contig_00001	236263	237171	909	Membrane-associated protein containing RNA-binding TRAM domain and ribonuclease PIN-domain, YacL B.subtilis ortholog	Proteolysis in bacteria, ATP-dependent
CDS	OTUH1_contig_00001	238219	237125	1095	hypothetical protein	- none -
CDS	OTUH1_contig_00001	240958	238241	2718	Multimodular transpeptidase-transglycosylase (EC 2.4.1.129) (EC 3.4.-.-)	- none -
CDS	OTUH1_contig_00001	241046	242266	1221	Tyrosyl-tRNA synthetase (EC 6.1.1.1)	tRNA aminoacylation, Tyr
CDS	OTUH1_contig_00001	242282	242920	639	hypothetical protein	- none -
CDS	OTUH1_contig_00001	242922	244970	2049	ATP-dependent DNA helicase RecG (EC 3.6.1.-)	- none -
CDS	OTUH1_contig_00001	245012	245797	786	hypothetical protein	- none -
CDS	OTUH1_contig_00001	245895	246344	450	16S rRNA (guanine(966)-N(2))-methyltransferase (EC 2.1.1.171) ## SSU rRNA m(2)G966	RNA methylation
CDS	OTUH1_contig_00001	246468	246680	213	LSU ribosomal protein L28p	- none -
CDS	OTUH1_contig_00001	246760	247446	687	FIG004556: membrane metalloprotease	- none -
CDS	OTUH1_contig_00001	247657	251088	3432	DNA-directed RNA polymerase beta subunit (EC 2.7.7.6)	Mycobacterium virulence operon involved in DNA transcription, RNA polymerase bacterial
CDS	OTUH1_contig_00001	251088	254930	3843	DNA-directed RNA polymerase beta' subunit (EC 2.7.7.6)	Mycobacterium virulence operon involved in DNA transcription, RNA polymerase bacterial
CDS	OTUH1_contig_00001	255012	255926	915	Magnesium and cobalt transport protein CorA	Magnesium transport
CDS	OTUH1_contig_00001	256029	258413	2385	Mg(2+) transport ATPase, P-type (EC 3.6.3.2)	Magnesium transport
CDS	OTUH1_contig_00001	258450	260213	1764	Glycogen phosphorylase (EC 2.4.1.1)	Glycogen metabolism
CDS	OTUH1_contig_00001	260219	262159	1941	Pullulanase (EC 3.2.1.41)	- none -
CDS	OTUH1_contig_00001	262143	263318	1176	RNA methyltransferase, TrmA family	- none -
CDS	OTUH1_contig_00001	263699	264355	657	Transcriptional regulator, XRE family	- none -
CDS	OTUH1_contig_00001	264575	265522	948	D-alanyl-D-alanine carboxypeptidase (EC 3.4.16.4)	CBSS-84588.1.peg.1247, Metallocarboxypeptidases (EC 3.4.17.-), Murein Hydrolases
CDS	OTUH1_contig_00001	265673	265807	135	hypothetical protein	- none -
CDS	OTUH1_contig_00001	265977	266387	411	Glycerate kinase (EC 2.7.1.31)	Glycerate metabolism
CDS	OTUH1_contig_00001	266762	267286	525	Transcriptional regulator, TetR family	- none -
CDS	OTUH1_contig_00001	267286	267975	690	conserved hypothetical protein	- none -
CDS	OTUH1_contig_00001	267968	268402	435	hypothetical protein	- none -
CDS	OTUH1_contig_00001	268458	269039	582	hypothetical protein	- none -
CDS	OTUH1_contig_00001	269595	269107	489	hypothetical protein	- none -
CDS	OTUH1_contig_00001	269693	270088	396	hypothetical protein	- none -
CDS	OTUH1_contig_00001	270181	270765	585	Peptidyl-tRNA hydrolase (EC 3.1.1.29)	Sporulation-associated proteins with broader functions, Translation termination factors bacterial
CDS	OTUH1_contig_00001	271128	271994	867	Rossmann fold nucleotide-binding protein Smf possibly involved in DNA uptake	CBSS-272943.3.peg.1367
CDS	OTUH1_contig_00001	272105	272518	414	SSU ribosomal protein S12p (S23e)	Mycobacterium virulence operon involved in protein synthesis (SSU ribosomal proteins), Ribosome SSU bacterial
CDS	OTUH1_contig_00001	272521	273000	480	SSU ribosomal protein S7p (S5e)	Mycobacterium virulence operon involved in protein synthesis (SSU ribosomal proteins), Ribosome SSU bacterial
CDS	OTUH1_contig_00001	273020	275104	2085	Translation elongation factor G	Mycobacterium virulence operon involved in protein synthesis (SSU ribosomal proteins), Translation elongation factor G family, Translation elongation factors bacterial
CDS	OTUH1_contig_00001	275189	276373	1185	Cysteine desulfurase (EC 2.8.1.7), SufS subfamily	Alanine biosynthesis
CDS	OTUH1_contig_00001	276370	277440	1071	hypothetical protein	- none -
CDS	OTUH1_contig_00001	277459	278421	963	tRNA dihydrouridine synthase B (EC 1.-.-.-)	- none -
RNA	OTUH1_contig_00001	278554	278471	84	tRNA-Leu-TAA	- none -
CDS	OTUH1_contig_00001	278751	279632	882	Sortase A, LPXTG specific	Sortase
CDS	OTUH1_contig_00001	281131	279629	1503	hypothetical protein	- none -
CDS	OTUH1_contig_00001	281271	282962	1692	hypothetical protein	- none -
CDS	OTUH1_contig_00001	283033	284589	1557	hypothetical protein	- none -
CDS	OTUH1_contig_00001	284962	285084	123	hypothetical protein	- none -
CDS	OTUH1_contig_00001	285449	286873	1425	GTP-binding protein EngA	- none -
CDS	OTUH1_contig_00001	287205	286918	288	hypothetical protein	- none -
CDS	OTUH1_contig_00001	287468	287995	528	hypothetical protein	- none -
CDS	OTUH1_contig_00001	287995	288816	822	Na+/H+ antiporter NhaA	- none -
CDS	OTUH1_contig_00001	288983	289285	303	hypothetical protein	- none -
CDS	OTUH1_contig_00001	289308	290447	1140	hypothetical protein	- none -
CDS	OTUH1_contig_00001	290450	291451	1002	FIG002813: LPPG:FO 2-phospho-L-lactate transferase like, CofD-like	- none -
CDS	OTUH1_contig_00001	291528	291953	426	hypothetical protein	- none -
CDS	OTUH1_contig_00001	292064	293353	1290	FIG007959: peptidase, M16 family	CBSS-1806.1.peg.3045
CDS	OTUH1_contig_00001	293429	293680	252	hypothetical protein	- none -
CDS	OTUH1_contig_00001	293680	294228	549	Transcription antitermination protein NusG	Transcription factors bacterial
CDS	OTUH1_contig_00001	294309	294737	429	LSU ribosomal protein L11p (L12e)	- none -
CDS	OTUH1_contig_00001	294786	295700	915	LSU ribosomal protein L1p (L10Ae)	- none -
CDS	OTUH1_contig_00001	295767	296771	1005	NLP/P60	- none -
CDS	OTUH1_contig_00001	296764	298461	1698	hypothetical protein	- none -
CDS	OTUH1_contig_00001	298542	298970	429	hypothetical protein	- none -
CDS	OTUH1_contig_00001	299194	299024	171	hypothetical protein	- none -
CDS	OTUH1_contig_00001	299238	299522	285	hypothetical protein	- none -
CDS	OTUH1_contig_00001	299534	300016	483	hypothetical protein	- none -
CDS	OTUH1_contig_00001	300255	300836	582	LSU ribosomal protein L3p (L3e)	- none -
CDS	OTUH1_contig_00001	300836	301435	600	LSU ribosomal protein L4p (L1e)	- none -
CDS	OTUH1_contig_00001	301435	301740	306	hypothetical protein	- none -
CDS	OTUH1_contig_00001	301742	302590	849	LSU ribosomal protein L2p (L8e)	- none -
CDS	OTUH1_contig_00001	302590	302850	261	SSU ribosomal protein S19p (S15e)	Ribosome SSU bacterial
CDS	OTUH1_contig_00001	302850	303272	423	LSU ribosomal protein L22p (L17e)	- none -
CDS	OTUH1_contig_00001	303272	303904	633	SSU ribosomal protein S3p (S3e)	Ribosome SSU bacterial
CDS	OTUH1_contig_00001	303905	304321	417	LSU ribosomal protein L16p (L10e)	- none -
CDS	OTUH1_contig_00001	304321	304632	312	DNA topoisomerase I (EC 5.99.1.2)	CBSS-272943.3.peg.1367, DNA topoisomerases, Type I, ATP-independent
CDS	OTUH1_contig_00001	304629	304964	336	SSU ribosomal protein S17p (S11e)	Ribosome SSU bacterial
CDS	OTUH1_contig_00001	304964	305332	369	LSU ribosomal protein L14p (L23e)	- none -
CDS	OTUH1_contig_00001	305332	305631	300	LSU ribosomal protein L24p (L26e)	- none -
CDS	OTUH1_contig_00001	305631	306215	585	LSU ribosomal protein L5p (L11e)	- none -
CDS	OTUH1_contig_00001	306215	306484	270	SSU ribosomal protein S14p (S29e) @ SSU ribosomal protein S14p (S29e), zinc-independent	Ribosome SSU bacterial, Ribosome SSU bacterial
CDS	OTUH1_contig_00001	306500	306901	402	SSU ribosomal protein S8p (S15Ae)	Ribosome SSU bacterial
CDS	OTUH1_contig_00001	306918	307454	537	LSU ribosomal protein L6p (L9e)	- none -
CDS	OTUH1_contig_00001	307454	307795	342	LSU ribosomal protein L18p (L5e)	- none -
CDS	OTUH1_contig_00001	307795	308442	648	SSU ribosomal protein S5p (S2e)	Ribosome SSU bacterial
CDS	OTUH1_contig_00001	308436	308906	471	LSU ribosomal protein L15p (L27Ae)	- none -
CDS	OTUH1_contig_00001	309685	308993	693	Ribosomal large subunit pseudouridine synthase B (EC 4.2.1.70)	RNA pseudouridine syntheses
CDS	OTUH1_contig_00001	310822	309704	1119	DNA-binding response regulator	- none -
CDS	OTUH1_contig_00001	312106	310883	1224	sensor histidine kinase	- none -
RNA	OTUH1_contig_00001	312206	312135	72	tRNA-Glu-CTC	- none -
CDS	OTUH1_contig_00001	313629	312253	1377	Phosphate regulon sensor protein PhoR (SphS) (EC 2.7.13.3)	Phosphate metabolism
CDS	OTUH1_contig_00001	315347	313839	1509	Glutamyl-tRNA synthetase (EC 6.1.1.17) @ Glutamyl-tRNA(Gln) synthetase (EC 6.1.1.24)	tRNA aminoacylation, Glu and Gln, tRNA aminoacylation, Glu and Gln
CDS	OTUH1_contig_00001	315416	316777	1362	Preprotein translocase secY subunit (TC 3.A.5.1.1)	- none -
CDS	OTUH1_contig_00001	316764	317498	735	hypothetical protein	- none -
CDS	OTUH1_contig_00001	317562	318116	555	hypothetical protein	- none -
CDS	OTUH1_contig_00001	318599	318721	123	hypothetical protein	- none -
CDS	OTUH1_contig_00001	318730	322257	3528	hypothetical protein	- none -
CDS	OTUH1_contig_00001	322638	322754	117	hypothetical protein	- none -
CDS	OTUH1_contig_00001	322763	323149	387	SSU ribosomal protein S13p (S18e)	Ribosome SSU bacterial
CDS	OTUH1_contig_00001	323188	323607	420	SSU ribosomal protein S11p (S14e)	Ribosome SSU bacterial
CDS	OTUH1_contig_00001	323611	324228	618	SSU ribosomal protein S4p (S9e)	Ribosome SSU bacterial
CDS	OTUH1_contig_00001	324243	325166	924	DNA-directed RNA polymerase alpha subunit (EC 2.7.7.6)	RNA polymerase bacterial
CDS	OTUH1_contig_00001	325170	325586	417	LSU ribosomal protein L17p	- none -
CDS	OTUH1_contig_00001	325586	326011	426	LSU ribosomal protein L13p (L13Ae)	- none -
CDS	OTUH1_contig_00001	326011	326409	399	SSU ribosomal protein S9p (S16e)	Ribosome SSU bacterial
CDS	OTUH1_contig_00001	326473	327492	1020	Tryptophanyl-tRNA synthetase (EC 6.1.1.2)	tRNA aminoacylation, Trp
CDS	OTUH1_contig_00001	327493	328371	879	Ribosomal large subunit pseudouridine synthase D (EC 4.2.1.70)	RNA pseudouridine syntheses, Ribosome biogenesis bacterial
CDS	OTUH1_contig_00001	328364	329197	834	hypothetical protein	- none -
CDS	OTUH1_contig_00001	329216	329863	648	hypothetical protein	- none -
RNA	OTUH1_contig_00001	329924	329997	74	tRNA-Thr-TGT	- none -
RNA	OTUH1_contig_00001	330014	330095	82	tRNA-Tyr-GTA	- none -
RNA	OTUH1_contig_00001	330213	330284	72	tRNA-Thr-GGT	- none -
CDS	OTUH1_contig_00001	331336	330398	939	hypothetical protein	- none -
CDS	OTUH1_contig_00001	331564	331382	183	hypothetical protein	- none -
CDS	OTUH1_contig_00001	331883	332017	135	hypothetical protein	- none -
CDS	OTUH1_contig_00001	332332	333606	1275	Cell division protein FtsA	- none -
CDS	OTUH1_contig_00001	333681	335069	1389	Cell division protein FtsZ (EC 3.4.24.-)	- none -
CDS	OTUH1_contig_00001	335075	335539	465	Ribonucleotide reductase transcriptional regulator NrdR	Ribonucleotide reduction
CDS	OTUH1_contig_00001	335536	335799	264	hypothetical protein	- none -
CDS	OTUH1_contig_00001	335901	336482	582	hypothetical protein	- none -
CDS	OTUH1_contig_00001	336633	337223	591	hypothetical protein	- none -
CDS	OTUH1_contig_00001	337305	337526	222	hypothetical protein	- none -
CDS	OTUH1_contig_00001	338214	337561	654	hypothetical protein	- none -
CDS	OTUH1_contig_00001	339889	338195	1695	Glucoamylase (EC 3.2.1.3)	Trehalose Biosynthesis
CDS	OTUH1_contig_00001	341093	339891	1203	Alpha-amylase (EC 3.2.1.1)	Trehalose Biosynthesis
CDS	OTUH1_contig_00001	342294	341086	1209	Poly(glycerol-phosphate) alpha-glucosyltransferase (EC 2.4.1.52)	- none -
RNA	OTUH1_contig_00001	342554	342626	73	tRNA-Trp-CCA	- none -
CDS	OTUH1_contig_00001	342829	343395	567	hypothetical protein	- none -
CDS	OTUH1_contig_00001	343379	343873	495	protein of unknown function DUF45	- none -
CDS	OTUH1_contig_00001	343895	345244	1350	Sensor histidine kinase ResE (EC 2.7.3.-)	- none -
CDS	OTUH1_contig_00001	345513	348797	3285	ATP-dependent DNA helicase UvrD/PcrA	DNA repair, bacterial UvrD and related helicases
CDS	OTUH1_contig_00001	348797	349693	897	hypothetical protein	- none -
CDS	OTUH1_contig_00001	349726	350937	1212	hypothetical protein	- none -
CDS	OTUH1_contig_00001	351009	351212	204	hypothetical protein	- none -
CDS	OTUH1_contig_00001	351216	352463	1248	hypothetical protein	- none -
CDS	OTUH1_contig_00001	352532	353323	792	hypothetical protein	- none -
CDS	OTUH1_contig_00001	353477	355066	1590	DNA polymerase III subunits gamma and tau (EC 2.7.7.7)	DNA processing cluster
CDS	OTUH1_contig_00001	355053	356438	1386	Replicative DNA helicase (EC 3.6.1.-)	- none -
CDS	OTUH1_contig_00001	357891	356485	1407	hypothetical protein	- none -
CDS	OTUH1_contig_00001	358058	358357	300	FIG000557: hypothetical protein co-occurring with RecR	DNA processing cluster
CDS	OTUH1_contig_00001	358357	358986	630	Recombination protein RecR	DNA processing cluster, DNA repair, bacterial RecFOR pathway
CDS	OTUH1_contig_00001	359658	359029	630	hypothetical protein	- none -
CDS	OTUH1_contig_00001	359780	360892	1113	FIG146085: 3'-to-5' oligoribonuclease A, Bacillus type	CBSS-138119.3.peg.2719, RNA processing and degradation, bacterial
CDS	OTUH1_contig_00001	361516	361680	165	hypothetical protein	- none -
CDS	OTUH1_contig_00001	361774	362250	477	hypothetical protein	- none -
CDS	OTUH1_contig_00001	362573	362737	165	hypothetical protein	- none -
CDS	OTUH1_contig_00001	362804	364210	1407	Cysteinyl-tRNA synthetase (EC 6.1.1.16)	tRNA aminoacylation, Cys
CDS	OTUH1_contig_00001	365390	364188	1203	hypothetical protein	- none -
CDS	OTUH1_contig_00001	365599	366120	522	LSU ribosomal protein L10p (P0)	- none -
CDS	OTUH1_contig_00001	366177	366551	375	LSU ribosomal protein L7/L12 (P1/P2)	- none -
CDS	OTUH1_contig_00001	366732	367913	1182	Translation elongation factor Tu	Mycobacterium virulence operon involved in protein synthesis (SSU ribosomal proteins), Translation elongation factors bacterial
CDS	OTUH1_contig_00001	368093	368410	318	SSU ribosomal protein S10p (S20e)	Ribosome SSU bacterial
CDS	OTUH1_contig_00001	368820	368695	126	hypothetical protein	- none -
CDS	OTUH1_contig_00001	368999	370231	1233	hypothetical protein	- none -
CDS	OTUH1_contig_00001	371880	370480	1401	hypothetical protein	- none -
CDS	OTUH1_contig_00001	372029	373870	1842	FIG00710921: hypothetical protein	- none -
CDS	OTUH1_contig_00001	374365	374577	213	hypothetical protein	- none -
CDS	OTUH1_contig_00001	374577	374987	411	Type III restriction-modification system methylation subunit (EC 2.1.1.72)	Restriction-Modification System
CDS	OTUH1_contig_00001	375004	376305	1302	Type III restriction-modification system methylation subunit (EC 2.1.1.72)	Restriction-Modification System
CDS	OTUH1_contig_00001	376299	378512	2214	hypothetical protein	- none -
CDS	OTUH1_contig_00001	378524	380383	1860	hypothetical protein	- none -
CDS	OTUH1_contig_00001	381028	382308	1281	hypothetical protein	- none -
CDS	OTUH1_contig_00001	383568	382330	1239	tRNA-guanine transglycosylase (EC 2.4.2.29)	Queuosine-Archaeosine Biosynthesis
CDS	OTUH1_contig_00001	383640	384905	1266	Acetate kinase (EC 2.7.2.1)	Fermentations: Lactate
CDS	OTUH1_contig_00001	384905	385216	312	hypothetical protein	- none -
CDS	OTUH1_contig_00001	385590	386762	1173	Glycosyltransferase	- none -
RNA	OTUH1_contig_00001	386805	386876	72	tRNA-Gln-TTG	- none -
CDS	OTUH1_contig_00001	387559	387032	528	hypothetical protein	- none -
CDS	OTUH1_contig_00001	388235	387708	528	hypothetical protein	- none -
CDS	OTUH1_contig_00001	388620	388357	264	hypothetical protein	- none -
CDS	OTUH1_contig_00001	388919	391357	2439	DNA topoisomerase I (EC 5.99.1.2)	CBSS-272943.3.peg.1367, DNA topoisomerases, Type I, ATP-independent
CDS	OTUH1_contig_00001	391496	392539	1044	hypothetical protein	- none -
CDS	OTUH1_contig_00001	392727	393935	1209	hypothetical protein	- none -
CDS	OTUH1_contig_00001	393938	395224	1287	hypothetical protein	- none -
CDS	OTUH1_contig_00001	395336	398191	2856	similar to Type IV secretory pathway VirD4 components	- none -
CDS	OTUH1_contig_00001	398548	398363	186	hypothetical protein	- none -
CDS	OTUH1_contig_00001	398673	398792	120	hypothetical protein	- none -
CDS	OTUH1_contig_00001	398996	398805	192	hypothetical protein	- none -
CDS	OTUH1_contig_00001	399174	399049	126	hypothetical protein	- none -
CDS	OTUH1_contig_00001	399180	399500	321	hypothetical protein	- none -
CDS	OTUH1_contig_00001	399541	400221	681	ABC transporter ATP-binding protein	- none -
CDS	OTUH1_contig_00001	400214	402109	1896	hypothetical protein	- none -
CDS	OTUH1_contig_00001	402133	404085	1953	hypothetical protein	- none -
CDS	OTUH1_contig_00001	404179	404646	468	Low molecular weight protein tyrosine phosphatase (EC 3.1.3.48)	LMPTP YfkJ cluster
CDS	OTUH1_contig_00001	405035	404733	303	hypothetical protein	- none -
CDS	OTUH1_contig_00001	405195	406445	1251	Seryl-tRNA synthetase (EC 6.1.1.11)	tRNA aminoacylation, Ser
CDS	OTUH1_contig_00001	406497	406877	381	hypothetical protein	- none -
CDS	OTUH1_contig_00001	407112	406957	156	hypothetical protein	- none -
CDS	OTUH1_contig_00001	407566	410487	2922	Protein export cytoplasm protein SecA ATPase RNA helicase (TC 3.A.5.1.1)	- none -
CDS	OTUH1_contig_00001	411521	410556	966	hypothetical protein	- none -
CDS	OTUH1_contig_00001	411804	411667	138	hypothetical protein	- none -
CDS	OTUH1_contig_00001	412796	411906	891	hypothetical protein	- none -
CDS	OTUH1_contig_00001	413826	412942	885	hypothetical protein	- none -
CDS	OTUH1_contig_00001	414825	414001	825	hypothetical protein	- none -
CDS	OTUH1_contig_00001	415928	414993	936	hypothetical protein	- none -
CDS	OTUH1_contig_00001	416998	416051	948	hypothetical protein	- none -
CDS	OTUH1_contig_00001	418025	417129	897	hypothetical protein	- none -
CDS	OTUH1_contig_00001	418990	418160	831	hypothetical protein	- none -
CDS	OTUH1_contig_00001	420047	419118	930	hypothetical protein	- none -
CDS	OTUH1_contig_00001	421045	420164	882	hypothetical protein	- none -
CDS	OTUH1_contig_00001	422080	421172	909	hypothetical protein	- none -
CDS	OTUH1_contig_00001	423113	422217	897	hypothetical protein	- none -
CDS	OTUH1_contig_00001	423897	423232	666	hypothetical protein	- none -
CDS	OTUH1_contig_00001	424115	423921	195	hypothetical protein	- none -
CDS	OTUH1_contig_00002	1741	1082	660	hypothetical protein	- none -
CDS	OTUH1_contig_00002	2743	1898	846	hypothetical protein	- none -
CDS	OTUH1_contig_00002	3316	2858	459	hypothetical protein	- none -
CDS	OTUH1_contig_00002	3850	3437	414	hypothetical protein	- none -
CDS	OTUH1_contig_00002	4517	4014	504	hypothetical protein	- none -
CDS	OTUH1_contig_00002	6287	5880	408	hypothetical protein	- none -
CDS	OTUH1_contig_00002	6874	6395	480	hypothetical protein	- none -
CDS	OTUH1_contig_00002	9140	7278	1863	hypothetical protein	- none -
CDS	OTUH1_contig_00002	9263	10018	756	putative secreted protein	- none -
CDS	OTUH1_contig_00002	10338	10024	315	Death on curing protein, Doc toxin	Phd-Doc, YdcE-YdcD toxin-antitoxin (programmed cell death) systems
CDS	OTUH1_contig_00002	10640	10335	306	DNA-damage-inducible protein J	DNA repair, bacterial, Toxin-antitoxin replicon stabilization systems
CDS	OTUH1_contig_00002	10777	11517	741	hypothetical protein	- none -
CDS	OTUH1_contig_00002	13816	12938	879	hypothetical protein	- none -
CDS	OTUH1_contig_00002	14913	13849	1065	UDP-N-acetylglucosamine--N-acetylmuramyl-(pentapeptide) pyrophosphoryl-undecaprenol N-acetylglucosamine transferase (EC 2.4.1.227)	- none -
CDS	OTUH1_contig_00002	16288	14951	1338	Cell division protein FtsW	- none -
CDS	OTUH1_contig_00002	17354	16311	1044	Phospho-N-acetylmuramoyl-pentapeptide-transferase (EC 2.7.8.13)	- none -
CDS	OTUH1_contig_00002	19114	17351	1764	Cell division protein FtsI [Peptidoglycan synthetase] (EC 2.4.1.129)	16S rRNA modification within P site of ribosome, CBSS-83331.1.peg.3039
CDS	OTUH1_contig_00002	19386	19141	246	hypothetical protein	- none -
CDS	OTUH1_contig_00002	20699	19794	906	rRNA small subunit methyltransferase H	16S rRNA modification within P site of ribosome
CDS	OTUH1_contig_00002	21361	20978	384	hypothetical protein	- none -
CDS	OTUH1_contig_00002	21883	21635	249	hypothetical protein	- none -
CDS	OTUH1_contig_00002	22839	22657	183	hypothetical protein	- none -
CDS	OTUH1_contig_00002	23475	24038	564	hypothetical protein	- none -
CDS	OTUH1_contig_00002	24552	24097	456	Transcription elongation factor GreA	Transcription factors bacterial
CDS	OTUH1_contig_00002	25823	24564	1260	Prolyl-tRNA synthetase (EC 6.1.1.15), bacterial type	tRNA aminoacylation, Pro
CDS	OTUH1_contig_00002	26673	25858	816	CAAX amino terminal protease family protein	- none -
CDS	OTUH1_contig_00002	27805	26651	1155	Intramembrane protease RasP/YluC, implicated in cell division based on FtsL cleavage	CBSS-83331.1.peg.3039, Periplasmic Stress Response
CDS	OTUH1_contig_00002	28549	27851	699	Undecaprenyl diphosphate synthase (EC 2.5.1.31)	CBSS-83331.1.peg.3039, Isoprenoinds for Quinones
CDS	OTUH1_contig_00002	29109	28558	552	Ribosome recycling factor	Ribosome recycling related cluster, Translation termination factors bacterial
CDS	OTUH1_contig_00002	29150	31120	1971	Helicase PriA essential for oriC/DnaA-independent DNA replication	- none -
CDS	OTUH1_contig_00002	33333	31117	2217	hypothetical protein	- none -
CDS	OTUH1_contig_00002	33891	33586	306	LSU ribosomal protein L21p	CBSS-176279.3.peg.868
CDS	OTUH1_contig_00002	33972	34610	639	Peptide deformylase (EC 3.5.1.88)	Translation termination factors bacterial
CDS	OTUH1_contig_00002	34631	35524	894	Methionyl-tRNA formyltransferase (EC 2.1.2.9)	- none -
CDS	OTUH1_contig_00002	36084	35584	501	hypothetical protein	- none -
CDS	OTUH1_contig_00002	36163	36483	321	hypothetical protein	- none -
CDS	OTUH1_contig_00002	36490	36753	264	hypothetical protein	- none -
CDS	OTUH1_contig_00002	39020	36756	2265	putative integral membrane protein	- none -
CDS	OTUH1_contig_00002	39706	39023	684	ABC transporter ATP-binding protein	- none -
CDS	OTUH1_contig_00002	40335	39694	642	Transcriptional regulator, PadR family	CBSS-1352.1.peg.856
CDS	OTUH1_contig_00002	40893	40468	426	hypothetical protein	- none -
CDS	OTUH1_contig_00002	40995	41435	441	hypothetical protein	- none -
RNA	OTUH1_contig_00002	41645	41718	74	tRNA-Arg-GCG	- none -
CDS	OTUH1_contig_00002	43892	41847	2046	hypothetical protein	- none -
CDS	OTUH1_contig_00002	45584	44082	1503	Lysyl-tRNA synthetase (class II) (EC 6.1.1.6)	tRNA aminoacylation, Lys
CDS	OTUH1_contig_00002	45698	46336	639	hypothetical protein	- none -
CDS	OTUH1_contig_00002	46521	47327	807	hypothetical protein	- none -
CDS	OTUH1_contig_00002	47327	47920	594	hypothetical protein	- none -
CDS	OTUH1_contig_00002	48085	48789	705	hypothetical protein	- none -
CDS	OTUH1_contig_00002	49037	48888	150	Methionine aminopeptidase (EC 3.4.11.18)	CBSS-312309.3.peg.1965, Translation termination factors bacterial
CDS	OTUH1_contig_00002	49672	49043	630	Methionine aminopeptidase (EC 3.4.11.18)	CBSS-312309.3.peg.1965, Translation termination factors bacterial
CDS	OTUH1_contig_00002	50240	49659	582	Adenylate kinase (EC 2.7.4.3)	Purine conversions
CDS	OTUH1_contig_00002	50686	50237	450	Transamidase GatB domain protein	Macromolecular synthesis operon
CDS	OTUH1_contig_00002	52643	50760	1884	hypothetical protein	- none -
CDS	OTUH1_contig_00002	52993	52778	216	hypothetical protein	- none -
CDS	OTUH1_contig_00002	54190	53126	1065	hypothetical protein	- none -
CDS	OTUH1_contig_00002	54209	54331	123	hypothetical protein	- none -
CDS	OTUH1_contig_00002	56576	54636	1941	hypothetical protein	- none -
CDS	OTUH1_contig_00002	58577	56751	1827	Single-stranded-DNA-specific exonuclease RecJ (EC 3.1.-.-)	DNA Repair Base Excision, DNA repair, bacterial RecFOR pathway
CDS	OTUH1_contig_00002	58864	58574	291	hypothetical protein	- none -
CDS	OTUH1_contig_00002	59604	58951	654	Phosphoribosyl transferase domain protein	- none -
CDS	OTUH1_contig_00002	60799	59738	1062	hypothetical protein	- none -
CDS	OTUH1_contig_00002	61050	62219	1170	Extracellular protein, gamma-D-glutamate-meso-diaminopimelate muropeptidase	- none -
CDS	OTUH1_contig_00002	62276	63019	744	Proline-rich protein	- none -
CDS	OTUH1_contig_00002	63145	63717	573	hypothetical protein	- none -
CDS	OTUH1_contig_00002	63845	64609	765	hypothetical protein	- none -
CDS	OTUH1_contig_00002	64726	65322	597	hypothetical protein	- none -
CDS	OTUH1_contig_00002	66104	65493	612	Translation elongation factor Ts	CBSS-312309.3.peg.1965, Ribosome recycling related cluster, Translation elongation factors bacterial
CDS	OTUH1_contig_00002	66865	66134	732	SSU ribosomal protein S2p (SAe)	CBSS-312309.3.peg.1965, Ribosome SSU bacterial, Ribosome recycling related cluster
CDS	OTUH1_contig_00002	67223	67044	180	hypothetical protein	- none -
CDS	OTUH1_contig_00002	67673	67383	291	DNA-damage-inducible protein J	DNA repair, bacterial, Toxin-antitoxin replicon stabilization systems
CDS	OTUH1_contig_00002	68817	67822	996	Cell division protein FtsX	- none -
CDS	OTUH1_contig_00002	69517	68810	708	Cell division transporter, ATP-binding protein FtsE (TC 3.A.5.1.1)	- none -
CDS	OTUH1_contig_00002	72015	69529	2487	Low-complexity acidic protein, XCC2875 type	- none -
CDS	OTUH1_contig_00002	73626	72373	1254	hypothetical protein	- none -
CDS	OTUH1_contig_00002	74904	73816	1089	Peptide chain release factor 2; programmed frameshift-containing	Programmed frameshift, Programmed frameshift, Translation termination factors bacterial
CDS	OTUH1_contig_00002	75136	75017	120	hypothetical protein	- none -
CDS	OTUH1_contig_00002	75944	75186	759	hypothetical protein	- none -
CDS	OTUH1_contig_00002	76894	75989	906	Chromosome (plasmid) partitioning protein ParB	- none -
CDS	OTUH1_contig_00002	77713	76913	801	Chromosome (plasmid) partitioning protein ParA	- none -
CDS	OTUH1_contig_00002	79342	77822	1521	hypothetical protein	- none -
CDS	OTUH1_contig_00002	81528	79438	2091	hypothetical protein	- none -
CDS	OTUH1_contig_00002	81709	81569	141	hypothetical protein	- none -
CDS	OTUH1_contig_00002	83608	81863	1746	conserved repeat domain protein	- none -
CDS	OTUH1_contig_00002	86081	83598	2484	hypothetical protein	- none -
CDS	OTUH1_contig_00002	86283	86585	303	hypothetical protein	- none -
CDS	OTUH1_contig_00002	86739	87035	297	DNA-damage-inducible protein J	DNA repair, bacterial, Toxin-antitoxin replicon stabilization systems
CDS	OTUH1_contig_00002	89127	87346	1782	Translation initiation factor 2	CBSS-138119.3.peg.2719, NusA-TFII Cluster
CDS	OTUH1_contig_00002	90222	89179	1044	SSU ribosomal protein S1p	Ribosome SSU bacterial
CDS	OTUH1_contig_00002	92064	90523	1542	cell wall surface anchor family protein	- none -
CDS	OTUH1_contig_00002	92474	92259	216	hypothetical protein	- none -
CDS	OTUH1_contig_00002	92617	93594	978	hypothetical protein	- none -
CDS	OTUH1_contig_00002	93683	94036	354	LSU ribosomal protein L31p @ LSU ribosomal protein L31p, zinc-independent	- none -
CDS	OTUH1_contig_00002	94082	95182	1101	Peptide chain release factor 1	CBSS-216600.3.peg.802, Translation termination factors bacterial
CDS	OTUH1_contig_00002	95191	96024	834	Protein-N(5)-glutamine methyltransferase PrmC, methylates polypeptide chain release factors RF1 and RF2	CBSS-216600.3.peg.802, Translation termination factors bacterial
CDS	OTUH1_contig_00002	96216	97379	1164	Modification methylase EcoRI (EC 2.1.1.72)	- none -
CDS	OTUH1_contig_00002	97494	98660	1167	hypothetical protein	- none -
CDS	OTUH1_contig_00002	99747	98893	855	hypothetical protein	- none -
CDS	OTUH1_contig_00002	99818	100513	696	Signal peptidase I (EC 3.4.21.89)	Signal peptidase
CDS	OTUH1_contig_00002	102060	100843	1218	Carboxyl-terminal protease (EC 3.4.21.102)	Phosphoglycerate mutase protein family
CDS	OTUH1_contig_00002	103337	102138	1200	Secreted antigen GbpB/SagA/PcsB, putative peptidoglycan hydrolase	- none -
CDS	OTUH1_contig_00002	105438	103441	1998	hypothetical protein	- none -
CDS	OTUH1_contig_00002	108025	105794	2232	hypothetical protein	- none -
CDS	OTUH1_contig_00002	108342	108022	321	hypothetical protein	- none -
CDS	OTUH1_contig_00002	108426	108875	450	hypothetical protein	- none -
CDS	OTUH1_contig_00002	109231	108983	249	hypothetical protein	- none -
CDS	OTUH1_contig_00002	110799	109525	1275	hypothetical protein	- none -
CDS	OTUH1_contig_00002	111812	111048	765	hypothetical protein	- none -
CDS	OTUH1_contig_00002	112999	112106	894	hypothetical protein	- none -
CDS	OTUH1_contig_00002	114001	113000	1002	hypothetical protein	- none -
CDS	OTUH1_contig_00002	114784	114158	627	hypothetical protein	- none -
CDS	OTUH1_contig_00002	115578	115018	561	hypothetical protein	- none -
CDS	OTUH1_contig_00002	116343	115783	561	hypothetical protein	- none -
CDS	OTUH1_contig_00002	117200	116652	549	hypothetical protein	- none -
RNA	OTUH1_contig_00002	120761	117868	2894	Large Subunit Ribosomal RNA; lsuRNA; LSU rRNA	- none -
CDS	OTUH1_contig_00002	123634	121538	2097	hypothetical protein	- none -
CDS	OTUH1_contig_00002	124147	123824	324	hypothetical protein	- none -
CDS	OTUH1_contig_00002	126884	124260	2625	hypothetical protein	- none -
CDS	OTUH1_contig_00002	127219	126995	225	hypothetical protein	- none -
CDS	OTUH1_contig_00002	128411	127302	1110	hypothetical protein	- none -
RNA	OTUH1_contig_00002	128785	128712	74	tRNA-Ile-GAT	- none -
RNA	OTUH1_contig_00002	128868	128795	74	tRNA-Ala-TGC	- none -
CDS	OTUH1_contig_00002	130115	128967	1149	hypothetical protein	- none -
CDS	OTUH1_contig_00002	131036	130164	873	hypothetical protein	- none -
CDS	OTUH1_contig_00002	131069	131605	537	hypothetical protein	- none -
CDS	OTUH1_contig_00002	132524	131688	837	hypothetical protein	- none -
CDS	OTUH1_contig_00002	132530	132691	162	hypothetical protein	- none -
CDS	OTUH1_contig_00002	135054	133018	2037	hypothetical protein	- none -
CDS	OTUH1_contig_00002	136964	135225	1740	hypothetical protein	- none -
RNA	OTUH1_contig_00002	138651	137221	1431	Small Subunit Ribosomal RNA; ssuRNA; SSU rRNA	- none -
CDS	OTUH1_contig_00002	139578	139072	507	hypothetical protein	- none -
CDS	OTUH1_contig_00002	142158	139591	2568	DNA gyrase subunit A (EC 5.99.1.3)	DNA gyrase subunits, DNA replication cluster 1, DNA topoisomerases, Type II, ATP-dependent, Resistance to fluoroquinolones
CDS	OTUH1_contig_00002	144180	142171	2010	DNA gyrase subunit B (EC 5.99.1.3)	DNA gyrase subunits, DNA replication cluster 1, DNA topoisomerases, Type II, ATP-dependent, Resistance to fluoroquinolones
CDS	OTUH1_contig_00002	147455	144378	3078	similar to Type IV secretory pathway VirD4 components	- none -
CDS	OTUH1_contig_00002	147868	147458	411	hypothetical protein	- none -
CDS	OTUH1_contig_00002	148374	148015	360	hypothetical protein	- none -
CDS	OTUH1_contig_00002	150524	152017	1494	MG(2+) CHELATASE FAMILY PROTEIN / ComM-related protein	- none -
RNA	OTUH1_contig_00002	152126	152197	72	tRNA-Asn-GTT	- none -
CDS	OTUH1_contig_00002	152286	152756	471	Translation initiation factor 3	- none -
CDS	OTUH1_contig_00002	152744	152938	195	hypothetical protein	- none -
CDS	OTUH1_contig_00002	152960	153307	348	LSU ribosomal protein L20p	- none -
CDS	OTUH1_contig_00002	153416	153547	132	hypothetical protein	- none -
CDS	OTUH1_contig_00002	155057	154158	900	Phosphoglycerate mutase family	Phosphoglycerate mutase protein family
CDS	OTUH1_contig_00002	157362	155299	2064	hypothetical protein	- none -
CDS	OTUH1_contig_00002	159628	157622	2007	hypothetical protein	- none -
CDS	OTUH1_contig_00002	160800	160153	648	Zn-dependent hydrolases of the metallo-beta-lactamase superfamily	- none -
CDS	OTUH1_contig_00002	161447	160800	648	hypothetical protein	- none -
CDS	OTUH1_contig_00002	162491	161559	933	tRNA dimethylallyltransferase (EC 2.5.1.75)	- none -
CDS	OTUH1_contig_00002	164317	162491	1827	Threonyl-tRNA synthetase (EC 6.1.1.3)	tRNA aminoacylation, Thr
CDS	OTUH1_contig_00002	166538	164559	1980	hypothetical protein	- none -
RNA	OTUH1_contig_00002	166686	166759	74	tRNA-Val-GAC	- none -
CDS	OTUH1_contig_00002	167206	167081	126	hypothetical protein	- none -
CDS	OTUH1_contig_00002	168726	167656	1071	hypothetical protein	- none -
CDS	OTUH1_contig_00002	169437	169018	420	hypothetical protein	- none -
CDS	OTUH1_contig_00002	170729	169650	1080	hypothetical protein	- none -
CDS	OTUH1_contig_00002	171228	170719	510	hypothetical protein	- none -
RNA	OTUH1_contig_00002	171313	171240	74	tRNA-Arg-CCT	- none -
CDS	OTUH1_contig_00002	171350	172309	960	Site-specific recombinase XerD	- none -
CDS	OTUH1_contig_00002	172343	172624	282	hypothetical protein	- none -
CDS	OTUH1_contig_00002	172879	173325	447	hypothetical protein	- none -
CDS	OTUH1_contig_00002	174254	173373	882	Formamidopyrimidine-DNA glycosylase (EC 3.2.2.23)	DNA Repair Base Excision
CDS	OTUH1_contig_00002	174484	174254	231	hypothetical protein	- none -
CDS	OTUH1_contig_00002	175128	174493	636	hypothetical protein	- none -
CDS	OTUH1_contig_00002	177306	175198	2109	hypothetical protein	- none -
CDS	OTUH1_contig_00002	180089	177555	2535	DNA polymerase I (EC 2.7.7.7)	DNA Repair Base Excision
CDS	OTUH1_contig_00002	181192	180092	1101	RNA polymerase sigma factor RpoD	CBSS-349161.4.peg.2417, Macromolecular synthesis operon, Transcription initiation, bacterial sigma factors
CDS	OTUH1_contig_00002	183361	181523	1839	hypothetical protein	- none -
CDS	OTUH1_contig_00002	186244	183683	2562	Valyl-tRNA synthetase (EC 6.1.1.9)	tRNA aminoacylation, Val
CDS	OTUH1_contig_00002	187083	186304	780	tRNA-dependent lipid II--amino acid ligase	tRNA-dependent amino acid transfers
CDS	OTUH1_contig_00002	188327	187278	1050	TsaD/Kae1/Qri7 protein, required for threonylcarbamoyladenosine t(6)A37 formation in tRNA	Macromolecular synthesis operon, YgjD and YeaZ
CDS	OTUH1_contig_00002	188373	189680	1308	UDP-N-acetylmuramoylalanyl-D-glutamate--2,6-diaminopimelate ligase (EC 6.3.2.13)	- none -
CDS	OTUH1_contig_00002	190220	189780	441	LSU m3Psi1915 methyltransferase RlmH	RNA methylation, Ribosome biogenesis bacterial
CDS	OTUH1_contig_00002	190608	190213	396	HIT family protein	- none -
CDS	OTUH1_contig_00002	190664	191794	1131	D-alanyl-D-alanine carboxypeptidase (EC 3.4.16.4)	CBSS-84588.1.peg.1247, Metallocarboxypeptidases (EC 3.4.17.-), Murein Hydrolases
RNA	OTUH1_contig_00002	191929	191845	85	tRNA-Ser-TGA	- none -
RNA	OTUH1_contig_00002	192010	192099	90	tRNA-Ser-GCT	- none -
CDS	OTUH1_contig_00002	192158	192775	618	hypothetical protein	- none -
RNA	OTUH1_contig_00002	192817	192903	87	tRNA-Pseudo-CGA	- none -
CDS	OTUH1_contig_00002	193440	192916	525	Competence protein F homolog, phosphoribosyltransferase domain; protein YhgH required for utilization of DNA as sole source of carbon and energy	Biotin biosynthesis Experimental
CDS	OTUH1_contig_00002	193571	193434	138	hypothetical protein	- none -
CDS	OTUH1_contig_00002	193757	194254	498	Molecular chaperone (small heat shock protein)	- none -
CDS	OTUH1_contig_00002	194402	195994	1593	CTP synthase (EC 6.3.4.2)	CTP synthase (EC 6.3.4.2) cluster
CDS	OTUH1_contig_00002	195987	196475	489	Phage protein	- none -
CDS	OTUH1_contig_00002	196659	196991	333	hypothetical protein	- none -
CDS	OTUH1_contig_00002	197024	198754	1731	Arginyl-tRNA synthetase (EC 6.1.1.19)	tRNA aminoacylation, Arg
CDS	OTUH1_contig_00002	198767	199303	537	3'-to-5' oligoribonuclease (orn)	RNA processing and degradation, bacterial
CDS	OTUH1_contig_00002	199303	199629	327	hypothetical protein	- none -
CDS	OTUH1_contig_00002	201187	199667	1521	hypothetical protein	- none -
CDS	OTUH1_contig_00002	201242	203035	1794	DNA primase (EC 2.7.7.-)	CBSS-349161.4.peg.2417, Macromolecular synthesis operon
CDS	OTUH1_contig_00002	203170	203421	252	hypothetical protein	- none -
CDS	OTUH1_contig_00002	203449	204225	777	Phosphoglucomutase (EC 5.4.2.2)	- none -
RNA	OTUH1_contig_00002	204247	204335	89	tRNA-Ser-GGA	- none -
CDS	OTUH1_contig_00002	204736	204398	339	hypothetical protein	- none -
CDS	OTUH1_contig_00002	205192	204746	447	hypothetical protein	- none -
CDS	OTUH1_contig_00002	205765	205271	495	hypothetical protein	- none -
CDS	OTUH1_contig_00002	205907	205782	126	hypothetical protein	- none -
CDS	OTUH1_contig_00002	206532	206188	345	hypothetical protein	- none -
CDS	OTUH1_contig_00002	207502	206534	969	hypothetical protein	- none -
CDS	OTUH1_contig_00002	207726	207499	228	hypothetical protein	- none -
CDS	OTUH1_contig_00002	207934	210648	2715	hypothetical protein	- none -
CDS	OTUH1_contig_00002	210626	212683	2058	hypothetical protein	- none -
CDS	OTUH1_contig_00002	212667	215600	2934	hypothetical protein	- none -
CDS	OTUH1_contig_00002	215623	218091	2469	hypothetical protein	- none -
CDS	OTUH1_contig_00002	218159	221563	3405	hypothetical protein	- none -
CDS	OTUH1_contig_00002	221634	222071	438	hypothetical protein	- none -
CDS	OTUH1_contig_00002	222071	223972	1902	Conserved domain protein	- none -
CDS	OTUH1_contig_00002	224317	224541	225	hypothetical protein	- none -
CDS	OTUH1_contig_00002	224620	224889	270	Heat shock protein 60 family co-chaperone GroES	GroEL GroES
CDS	OTUH1_contig_00002	224898	226520	1623	Heat shock protein 60 family chaperone GroEL	GroEL GroES
CDS	OTUH1_contig_00002	226604	227653	1050	Glucose-6-phosphate isomerase, archaeal II (EC 5.3.1.9) / Mannose-6-phosphate isomerase, archaeal (EC 5.3.1.8)	- none -
CDS	OTUH1_contig_00002	228565	227642	924	hypothetical protein	- none -
CDS	OTUH1_contig_00002	230409	228568	1842	TrsE-like protein	- none -
CDS	OTUH1_contig_00002	231169	230402	768	hypothetical protein	- none -
CDS	OTUH1_contig_00002	232215	231178	1038	hypothetical protein	- none -
CDS	OTUH1_contig_00002	232277	233086	810	ABC transporter ATP-binding protein	- none -
CDS	OTUH1_contig_00002	233086	234273	1188	Macrolide export ATP-binding/permease protein MacB (EC 3.6.3.-)	- none -
CDS	OTUH1_contig_00002	235272	234265	1008	DNA recombination and repair protein RecF	DNA repair, bacterial RecFOR pathway, DNA replication cluster 1
CDS	OTUH1_contig_00002	236354	235272	1083	DNA polymerase III beta subunit (EC 2.7.7.7)	DNA replication cluster 1
CDS	OTUH1_contig_00002	238106	236622	1485	Chromosomal replication initiator protein DnaA	DNA replication cluster 1
CDS	OTUH1_contig_00002	238209	238346	138	LSU ribosomal protein L34p	- none -
CDS	OTUH1_contig_00002	238532	238413	120	hypothetical protein	- none -
CDS	OTUH1_contig_00002	238500	238757	258	hypothetical protein	- none -
CDS	OTUH1_contig_00002	238778	239695	918	Inner membrane protein translocase component YidC, long form	CTP synthase (EC 6.3.4.2) cluster, Mycobacterium virulence operon involved in an unknown function with a Jag Protein and YidC and YidD
CDS	OTUH1_contig_00002	239705	240169	465	RNA-binding protein Jag	Mycobacterium virulence operon involved in an unknown function with a Jag Protein and YidC and YidD
CDS	OTUH1_contig_00002	241234	240182	1053	glycosyl transferase, family 2	- none -
CDS	OTUH1_contig_00002	241308	243275	1968	hypothetical protein	- none -
CDS	OTUH1_contig_00002	243289	244173	885	rhamnose-containing polysacharide translocation permease	- none -
CDS	OTUH1_contig_00002	244173	245360	1188	ABC-transporter (ATP-binding protein) -possibly involved in cell wall localization and side chain formation of rhamnose-glucose polysaccharide	- none -
CDS	OTUH1_contig_00002	245394	246044	651	hypothetical protein	- none -
CDS	OTUH1_contig_00002	246025	247623	1599	hypothetical protein	- none -
CDS	OTUH1_contig_00002	248889	247672	1218	UDP-galactopyranose mutase (EC 5.4.99.9)	- none -
CDS	OTUH1_contig_00002	248939	251971	3033	hypothetical protein	- none -
CDS	OTUH1_contig_00002	251973	253088	1116	Glycosyltransferase	- none -
CDS	OTUH1_contig_00002	253101	253229	129	hypothetical protein	- none -
CDS	OTUH1_contig_00002	254447	254310	138	hypothetical protein	- none -
CDS	OTUH1_contig_00002	255843	254434	1410	Undecaprenyl-phosphate galactosephosphotransferase (EC 2.7.8.6)	- none -
CDS	OTUH1_contig_00002	255919	257640	1722	cell envelope-related transcriptional attenuator	- none -
RNA	OTUH1_contig_00002	257667	257739	73	tRNA-Pro-CGG	- none -
CDS	OTUH1_contig_00002	258246	257785	462	hypothetical protein	- none -
CDS	OTUH1_contig_00002	259105	258257	849	Potassium efflux system KefA protein / Small-conductance mechanosensitive channel	Potassium homeostasis
CDS	OTUH1_contig_00002	259166	259843	678	tRNA (guanine46-N7-)-methyltransferase (EC 2.1.1.33)	RNA methylation
CDS	OTUH1_contig_00002	259865	260545	681	hypothetical protein	- none -
CDS	OTUH1_contig_00002	260587	260808	222	hypothetical protein	- none -
CDS	OTUH1_contig_00002	260849	261133	285	hypothetical protein	- none -
RNA	OTUH1_contig_00002	261212	261140	73	tRNA-Met-CAT	- none -
CDS	OTUH1_contig_00002	262297	261401	897	hypothetical protein	- none -
CDS	OTUH1_contig_00002	262975	262577	399	hypothetical protein	- none -
CDS	OTUH1_contig_00002	263598	264029	432	hypothetical protein	- none -
CDS	OTUH1_contig_00002	264029	265450	1422	Phage terminase, large subunit	Phage packaging machinery
CDS	OTUH1_contig_00002	265465	266826	1362	Phage portal protein	Phage packaging machinery
CDS	OTUH1_contig_00002	266827	269214	2388	Phage protein	- none -
CDS	OTUH1_contig_00002	269324	269530	207	hypothetical protein	- none -
CDS	OTUH1_contig_00002	269662	270228	567	Phage capsid and scaffold	Phage capsid proteins
CDS	OTUH1_contig_00002	270247	271092	846	hypothetical protein	- none -
CDS	OTUH1_contig_00002	271112	271495	384	hypothetical protein	- none -
CDS	OTUH1_contig_00002	271479	271811	333	hypothetical protein	- none -
CDS	OTUH1_contig_00002	271808	272272	465	Phage capsid and scaffold	Phage capsid proteins
CDS	OTUH1_contig_00002	272274	272612	339	hypothetical protein	- none -
CDS	OTUH1_contig_00002	272626	273060	435	hypothetical protein	- none -
CDS	OTUH1_contig_00002	273120	273458	339	hypothetical protein	- none -
CDS	OTUH1_contig_00002	273747	276467	2721	Phage tail length tape-measure protein	Phage tail proteins, Phage tail proteins 2
CDS	OTUH1_contig_00002	276597	277241	645	Phage protein	- none -
CDS	OTUH1_contig_00002	277363	277728	366	hypothetical protein	- none -
CDS	OTUH1_contig_00002	277762	278496	735	hypothetical protein	- none -
CDS	OTUH1_contig_00002	279352	282255	2904	Conserved repeat domain protein	- none -
CDS	OTUH1_contig_00002	282256	284064	1809	putative minor structural protein	- none -
CDS	OTUH1_contig_00002	284369	284608	240	hypothetical protein	- none -
CDS	OTUH1_contig_00002	284605	285573	969	N-acetylmuramoyl-L-alanine amidase	- none -
CDS	OTUH1_contig_00002	285592	285843	252	hypothetical protein	- none -
CDS	OTUH1_contig_00002	286385	285909	477	Deoxycytidine triphosphate deaminase (EC 3.5.4.30) (dUMP-forming)	- none -
CDS	OTUH1_contig_00002	286708	286376	333	hypothetical protein	- none -
CDS	OTUH1_contig_00002	288080	287652	429	hypothetical protein	- none -
CDS	OTUH1_contig_00002	289113	288667	447	hypothetical protein	- none -
CDS	OTUH1_contig_00002	289370	289113	258	hypothetical protein	- none -
CDS	OTUH1_contig_00002	290374	289589	786	hypothetical protein	- none -
CDS	OTUH1_contig_00002	290935	290375	561	hypothetical protein	- none -
CDS	OTUH1_contig_00002	291180	290932	249	hypothetical protein	- none -
CDS	OTUH1_contig_00002	291462	291268	195	hypothetical protein	- none -
CDS	OTUH1_contig_00002	291750	291487	264	hypothetical protein	- none -
CDS	OTUH1_contig_00002	291974	292321	348	hypothetical protein	- none -
CDS	OTUH1_contig_00002	292342	292548	207	hypothetical protein	- none -
CDS	OTUH1_contig_00002	292569	292793	225	hypothetical protein	- none -
CDS	OTUH1_contig_00002	293024	292863	162	hypothetical protein	- none -
CDS	OTUH1_contig_00003	278	15	264	hypothetical protein	- none -
CDS	OTUH1_contig_00003	1174	1572	399	hypothetical protein	- none -
CDS	OTUH1_contig_00003	1852	2748	897	integrase/recombinase XerD	- none -
CDS	OTUH1_contig_00003	3066	3329	264	hypothetical protein	- none -
CDS	OTUH1_contig_00003	3354	3548	195	hypothetical protein	- none -
CDS	OTUH1_contig_00003	3636	3884	249	hypothetical protein	- none -
CDS	OTUH1_contig_00003	3881	4456	576	hypothetical protein	- none -
CDS	OTUH1_contig_00003	4559	4678	120	hypothetical protein	- none -
CDS	OTUH1_contig_00003	4854	5228	375	hypothetical protein	- none -
CDS	OTUH1_contig_00003	5577	5705	129	hypothetical protein	- none -

## Sheet: SupDat2a_draft_model_BVAB1
ID	Flux	Pathways	ECs	Reversible	Name	Equation	SEED ID	KEGG ID	SEED ECs	SEED Equation	SEED Rev	SEED Name	Niti ID	Niti Rev	Niti Pathway	Niti ECs	Niti Equation	Niti Name	Palsson ID	Palsson Rev	Palsson Pathway	Palsson ECs	Palsson Equation	Palsson Name	Transport ID	Transport Rev	Transport Pathway	Transport Equation	Transport Name	KEGG Name	KEGG Equation	KEGG ECs	KEGG Pathways
R03038	0	rn00970 Aminoacyl-tRNA biosynthesis	6.1.1.7	TRUE	L-Alanine:tRNA(Ala) ligase (AMP-forming)	[c] : C00002 + C00041 + C01635 <==> C00020 + C00013 + C00886
R_mg2t	0	Transport Database	.	FALSE	mg2transport	C00305[e] --> C00305[c]
R_mant	0	Transport Database	.	FALSE	mantransport	C00159[e] --> C00159[c]
R03035	0	rn00770 Pantothenate and CoA biosynthesis	2.7.7.3	TRUE	ATP:pantetheine-4'-phosphate adenylyltransferase	[c] : C00002 + C01134 <==> C00013 + C00882
R00429	0	rn00230 Purine metabolism	2.7.6.5	TRUE	ATP:GTP 3'-diphosphotransferase	[c] : C00002 + C00044 <==> C00020 + C04494
R00426	0	rn00230 Purine metabolism	3.6.1.19	TRUE	GTP diphosphohydrolase (diphosphate-forming);	[c] : C00044 + C00001 <==> C00144 + C00013
R00424	0		3.5.4.16	TRUE	GTP 7,8-8,9-dihydrolase	[c] : C00044 + C00001 <==> C04895 + C00058
R06447	0	rn00900 Terpenoid backbone biosynthesis	2.5.1.31	TRUE	(2E,6E)-farnesyl-diphosphate:isopentenyl-diphosphate cistransferase (adding 8 isopentenyl units)	[c] : C00448 + 8 C00129 <==> C04574 + 8 C00013
R_cellobioset	0	Transport Database	.	FALSE	cellobiosetransport	C04534[e] --> C04534[c]
R_urit	0	Transport Database	.	FALSE	uritransport	C00299[e] --> C00299[c]
R02297	0	rn00230 Purine metabolism	2.4.2.-	TRUE	Xanthosine:orthophosphate ribosyltransferase	[c] : C01762 + C00009 <==> C00385 + C00620
R00145	0		1.4.1.2	TRUE	alpha-amino acid:NAD+ oxidoreductase (deaminating)	[c] : C05167 + C00001 + C00003 <==> C00161 + C00014 + C00004 + C00080
R_zymstt	0	Transport Database	.	FALSE	zymsttransport	C05437[e] --> C05437[c]
R02100	0	rn00240 Pyrimidine metabolism	3.6.1.23	TRUE	dUTP nucleotidohydrolase	[c] : C00460 + C00001 <==> C00365 + C00013
R06895	0	rn00860 Porphyrin and chlorophyll metabolism	1.3.99.22	TRUE	coproporphyrinogen-III:S-adenosyl-L-methionine oxidoreductase(decarboxylating)	[c] : C03263 + 2 C00019 <==> C01079 + 2 C00011 + 2 C00073 + 2 C05198
R_galt	0	Transport Database	.	FALSE	galtransport	C00124[e] --> C00124[c]
R_lac_Dt	0	Transport Database	.	TRUE	lac-Dtransport	C00256[c] <==> C00256[e]
R00104	1000	rn00760 Nicotinate and nicotinamide metabolism	2.7.1.23	TRUE	ATP:NAD+ 2'-phosphotransferase	[c] : C00002 + C00003 <==> C00008 + C00006
R_mn2t	0	Transport Database	.	FALSE	mn2transport	C00034[e] --> C00034[c]
R_retinolt	0	Transport Database	.	FALSE	retinoltransport	retinol[e] --> retinol[c]
R01388	0	rn00260 Glycine, serine and threonine metabolism	1.1.1.81	TRUE	D-Glycerate:NAD+ 2-oxidoreductase	[c] : C00258 + C00003 <==> C00168 + C00004 + C00080
R_avite1t	0	Transport Database	.	FALSE	avite1transport	avite1[e] --> avite1[c]
R05884	0	rn00900 Terpenoid backbone biosynthesis	1.17.1.2	TRUE	isopentenyl-diphosphate:NAD(P)+ oxidoreductase	[c] : C11811 + C00005 + C00080 <==> C00129 + C00006 + C00001
R_asp_Lt	0	Transport Database	.	FALSE	asp-Ltransport	C00049[e] --> C00049[c]
R00493	0		2.6.1.-	TRUE	L-aspartate:2-oxo acid aminotransferase	[c] : C00049 + C00161 <==> C05167 + C00036
R01503	0	rn00600 Sphingolipid metabolism	2.7.8.-	TRUE	CDP-ethanolamine:N-acylsphingosine ethanolaminephosphotransferase	[c] : C00570 + C00195 <==> C00055 + C06062
R_nh4t	0	Transport Database	.	TRUE	nh4transport	C00014[c] <==> C00014[e]
R02071	0	rn00051 Fructose and mannose metabolism	2.7.1.56	TRUE	ATP:D-fructose-1-phosphate 6-phosphotransferase	[c] : C00002 + C01094 <==> C00008 + C05378
R00399	0		2.3.1.-	TRUE	2-amino-4-ketopentanoate thiolase;	[c] : C00133 + C00024 <==> C03341 + C00010
R00253	-1000	rn00250 Alanine, aspartate and glutamate metabolism	6.3.1.2	TRUE	L-Glutamate:ammonia ligase (ADP-forming)	[c] : C00002 + C00025 + C00014 <==> C00008 + C00009 + C00064
R00966	0	rn00240 Pyrimidine metabolism	2.4.2.9	TRUE	UMP:diphosphate phospho-alpha-D-ribosyltransferase	[c] : C00105 + C00013 <==> C00106 + C00119
R00965	0	rn00240 Pyrimidine metabolism	4.1.1.23	TRUE	orotidine-5'-phosphate carboxy-lyase (UMP-forming)	[c] : C01103 <==> C00105 + C00011
R00842	0	rn00564 Glycerophospholipid metabolism	1.1.1.94	TRUE	sn-Glycerol-3-phosphate:NAD+ 2-oxidoreductase	[c] : C00093 + C00003 <==> C00111 + C00004 + C00080
R00190	0	rn00230 Purine metabolism	2.4.2.8	TRUE	AMP:diphosphate phospho-D-ribosyltransferase	[c] : C00020 + C00013 <==> C00147 + C00119
R_btnt	0	Transport Database	.	FALSE	btntransport	C00120[e] --> C00120[c]
R_cd2t	0	Transport Database	.	FALSE	cd2transport	C01413[e] --> C01413[c]
R00782	0	rn00270 Cysteine and methionine metabolism	4.4.1.8	TRUE	L-Cysteine hydrogen-sulfide-lyase (deaminating; pyruvate-forming)	[c] : C00097 + C00001 <==> C00283 + C00022 + C00014
R00315	0	rn00430 Taurine and hypotaurine metabolism	2.7.2.1	TRUE	ATP:acetate phosphotransferase	[c] : C00002 + C00033 <==> C00008 + C00227
R02634	0	rn00520 Amino sugar and nucleotide sugar metabolism	2.7.7.-	TRUE	UTP:1-Phospho-alpha-D-galacturonate uridylyltransferase;	[c] : C00617 + C00013 <==> C04037 + C00075
R_xyltt	0	Transport Database	.	FALSE	xylttransport	C00379[e] --> C00379[c]
R02003	0	rn00900 Terpenoid backbone biosynthesis	2.5.1.10	TRUE	Geranyl-diphosphate:isopentenyl-diphosphate geranyltrans-transferase	[c] : C00341 + C00129 <==> C00013 + C00448
R01818	0	rn00051 Fructose and mannose metabolism	5.4.2.8	TRUE	D-mannose 6-phosphate 1,6-phosphomutase	[c] : C00275 <==> C00636
R01954	0	rn00250 Alanine, aspartate and glutamate metabolism	6.3.4.5	TRUE	L-Citrulline:L-aspartate ligase (AMP-forming)	[c] : C00002 + C00327 + C00049 <==> C00020 + C00013 + C03406
R_ile_Lt	0	Transport Database	.	FALSE	ile-Ltransport	C00407[e] --> C00407[c]
R07460	0	rn00730 Thiamine metabolism	2.8.1.7	TRUE	L-cysteine:[ThiI] sulfurtransferase	[c] : C15811 + C00097 <==> C15812 + C00041
R_cellb	0	Transport Database	.	FALSE	cellobiosetransport	C00185[e] --> C00185[c]
R_coat	0	Transport Database	.	FALSE	coatransport	C00010[e] --> C00010[c]
R02413	0	rn00400 Phenylalanine, tyrosine and tryptophan biosynthesis	1.1.1.25	TRUE	Shikimate:NADP+ 3-oxidoreductase	[c] : C00493 + C00006 <==> C02637 + C00005 + C00080
R02412	0	rn00400 Phenylalanine, tyrosine and tryptophan biosynthesis	2.7.1.71	TRUE	ATP:shikimate 3-phosphotransferase	[c] : C00002 + C00493 <==> C00008 + C03175
R05585	0	rn00627 Aminobenzoate degradation	1.4.-.-	TRUE		[c] : C02247 + 2 C00080 <==> C00512 + C00014
R05583	0		1.1.-.-	TRUE		[c] : C09824 + C00028 <==> C09825 + C00030
R00416	0	rn00520 Amino sugar and nucleotide sugar metabolism	2.7.7.23	TRUE	UTP:N-acetyl-alpha-D-glucosamine-1-phosphate uridylyltransferase	[c] : C00075 + C04501 <==> C00013 + C00043
R02918	0	rn00970 Aminoacyl-tRNA biosynthesis	6.1.1.1	TRUE	L-Tyrosine:tRNA(Tyr) ligase (AMP-forming)	[c] : C00002 + C00082 + C00787 <==> C00020 + C00013 + C02839
R00102	0	rn00760 Nicotinate and nicotinamide metabolism	3.5.1.-	TRUE	NAD+ glycohydrolase	[c] : C00003 + C00001 <==> C00153 + C00301
R_pro_Lt	0	Transport Database	.	FALSE	pro-Ltransport	C00148[e] --> C00148[c]
R_guat	0	Transport Database	.	FALSE	guatransport	C00242[e] --> C00242[c]
R00772	0		5.3.1.8	TRUE	D-mannose-6-phosphate aldose-ketose-isomerase	[c] : C00275 <==> C00085
R00771	0		5.3.1.9	TRUE	D-glucose-6-phosphate aldose-ketose-isomerase	[c] : C00092 <==> C00085
R01049	0	rn00030 Pentose phosphate pathway	2.7.6.1	TRUE	ATP:D-ribose-5-phosphate diphosphotransferase	[c] : C00002 + C00117 <==> C00020 + C00119
R_glc_Dt	0	Transport Database	.	FALSE	glc-Dtransport	C00031[e] --> C00031[c]
R_ser_Lt	0	Transport Database	.	FALSE	ser-Ltransport	C00065[e] --> C00065[c]
R03423	0		3.1.4.16	TRUE	Nucleoside-2',3'-cyclic-phosphate 3'-nucleotidohydrolase	[c] : C01240 + C00001 <==> C03419
R_pyrt	0	Transport Database	.	TRUE	pyrtransport	C00022[c] <==> C00022[e]
R_fe2t	0	Transport Database	.	FALSE	fe2transport	C00023[e] --> C00023[c]
R_zn2t	0	Transport Database	.	FALSE	zn2transport	C00038[e] --> C00038[c]
R01602	0	rn00010 Glycolysis / Gluconeogenesis	5.1.3.3	TRUE	D-glucose 1-epimerase	[c] : C00267 <==> C00221
R00602	0	rn01100 Metabolic pathways	1.11.1.7	TRUE	methanol:hydrogen-peroxide oxidoreductase	[c] : C00132 + C00027 <==> C00067 + 2 C00001
R01135	0	rn00230 Purine metabolism	6.3.4.4	TRUE	IMP:L-aspartate ligase (GDP-forming)	[c] : C00044 + C00130 + C00049 <==> C00035 + C00009 + C03794
R00959	0	rn00010 Glycolysis / Gluconeogenesis	5.4.2.2	TRUE	alpha-D-Glucose 1-phosphate 1,6-phosphomutase	[c] : C00103 <==> C00668
R_ala_Lt	0	Transport Database	.	FALSE	ala-Ltransport	C00041[e] --> C00041[c]
R06730	0	rn00960 Tropane, piperidine and pyridine alkaloid biosynthesis	5.1.-.-	TRUE		[c] : C10858 <==> C12449
R00212	0	rn00620 Pyruvate metabolism	2.3.1.54	TRUE	Acetyl-CoA:formate C-acetyltransferase	[c] : C00024 + C00058 <==> C00010 + C00022
R00219	0	rn00620 Pyruvate metabolism	4.1.1.-	TRUE	2-Hydroxyethylenedicarboxylate carboxy-lyase (pyruvate-forming)	[c] : C00022 + C00011 <==> C03981
R_amett	0	Transport Database	.	FALSE	amettransport	C00019[e] --> C00019[c]
R09218	0	rn00624 Polycyclic aromatic hydrocarbon degradation	1.6.-.-	TRUE		[c] : C18251 <==> C18252
R_4abzt	0	Transport Database	.	FALSE	4abztransport	C00568[e] --> C00568[c]
R_inostt	0	Transport Database	.	FALSE	inosttransport	C00137[e] --> C00137[c]
R_ribflvt	0	Transport Database	.	FALSE	ribflvtransport	C00255[e] --> C00255[c]
R01555	0	rn00500 Starch and sucrose metabolism	2.4.1.8	TRUE	Maltose:phosphate 1-beta-D-glucosyltransferase	[c] : C00208 + C00009 <==> C00031 + C00663
R05633	0	rn00900 Terpenoid backbone biosynthesis	2.7.7.60	TRUE	CTP: 2-C-Methyl-D-erythritol 4-phosphate cytidylyltransferase	[c] : C11434 + C00063 <==> C11435 + C00013
R05634	0	rn00900 Terpenoid backbone biosynthesis	2.7.1.148	TRUE	ATP:4-(Cytidine 5'-diphospho)-2-C-methyl-D-erythritol 2-phosphotransferase	[c] : C11435 + C00002 <==> C11436 + C00008
R05636	0	rn00730 Thiamine metabolism	2.2.1.7	TRUE	1-Deoxy-D-xylulose-5-phosphate pyruvate-lyase (carboxylating)	[c] : C00022 + C00118 <==> C11437 + C00011
R05637	0	rn00900 Terpenoid backbone biosynthesis	4.6.1.12	TRUE	2-Phospho-4-(cytidine 5'-diphospho)-2-C-methyl-D-erythritol CMP-lyase (cyclizing)	[c] : C11436 <==> C11453 + C00055
R01856	0	rn00230 Purine metabolism	3.1.5.1	TRUE	dGTP triphosphohydrolase	[c] : C00286 + C00001 <==> C00330 + C00536
R02777	0	rn00521 Streptomycin biosynthesis	1.1.1.133	TRUE	dTDP-beta-L-rhamnose:NADP+ 4-oxidoreductase;	[c] : C03319 + C00006 <==> C00688 + C00005 + C00080
R_st	0	Transport Database	.	FALSE	stransport	C00087[e] --> C00087[c]
R_arab_Dt	0	Transport Database	.	FALSE	arab-Dtransport	C00216[e] --> C00216[c]
R00506	0	rn00052 Galactose metabolism	2.4.1.-	TRUE	UDP-alpha-D-galactose:galactan beta-1,4-D-galactosyltransferase	[c] : C00052 + C05796 <==> C05796 + C00015
R00501	0	rn00520 Amino sugar and nucleotide sugar metabolism	1.1.1.-	TRUE	UDP-alpha-D-galactose:NAD+ 6-oxidoreductase	[c] : C00052 + 2 C00003 + C00001 <==> C00617 + 2 C00004 + 2 C00080
R_na1t	0	Transport Database	.	FALSE	na1transport	C01330[e] --> C01330[c]
R00811	0	rn00500 Starch and sucrose metabolism	2.7.1.69	TRUE	protein-Npi-phospho-L-histidine:sugar phosphotransferase	[c] : C00089 + C04261 <==> C16688 + C00615
R07730	0	rn00627 Aminobenzoate degradation	5.4.99.-	TRUE		[c] : C16235 <==> C00632
R_urat	0	Transport Database	.	FALSE	uratransport	C00106[e] --> C00106[c]
R_spmdt	0	Transport Database	.	FALSE	spmdtransport	C00315[e] --> C00315[c]
R_gsnt	0	Transport Database	.	FALSE	gsntransport	C00387[e] --> C00387[c]
R03743	0		3.5.2.6	TRUE	beta-Lactamhydrolase	[c] : C01866 + C00001 <==> C03806
R02368	0	rn00830 Retinol metabolism	3.1.1.-	TRUE	retinyl-palmitate palmitohydrolase	[c] : C02588 + C00001 <==> C00473 + C00249
R00435	1000	rn00230 Purine metabolism	2.7.7.6	TRUE	ATP:polynucleotide adenylyltransferase;	[c] : C00002 + C00046 <==> C00013 + C00046
R_gln_Lt	0	Transport Database	.	FALSE	gln-Ltransport	C00064[e] --> C00064[c]
R00437	1000	rn00230 Purine metabolism	2.7.7.8	TRUE	polyribonucleotide:phosphate adenylyltransferase	[c] : C00046 + C00009 <==> C00046 + C00008
R_cytdt	0	Transport Database	.	FALSE	cytdtransport	cytd[e] --> cytd[c]
R_phe_Lt	0	Transport Database	.	FALSE	phe-Ltransport	C00079[e] --> C00079[c]
R06513	0	rn00521 Streptomycin biosynthesis	4.2.1.46	TRUE	dTDPglucose 4,6-hydro-lyase	[c] : C00842 <==> C11907 + C00001
R06514	0	rn00521 Streptomycin biosynthesis	5.1.3.13	TRUE	dTDP-4-dehydro-6-deoxy-alpha-D-glucose 3,5-epimerase;	[c] : C11907 <==> C00688
R_o2t	0	Transport Database	.	FALSE	o2transport	C00007[e] --> C00007[c]
R00174	0	rn00750 Vitamin B6 metabolism	2.7.1.35	TRUE	ATP:pyridoxal 5'-phosphotransferase	[c] : C00002 + C00250 <==> C00008 + C00018
R00177	0	rn00270 Cysteine and methionine metabolism	2.5.1.6	TRUE	ATP:L-methionine S-adenosyltransferase	[c] : C00009 + C00013 + C00019 <==> C00002 + C00073 + C00001
R01130	0	rn00230 Purine metabolism	1.1.1.205	TRUE	IMP:NAD+ oxidoreductase	[c] : C00130 + C00003 + C00001 <==> C00655 + C00004 + C00080
R03295	0	rn00330 Arginine and proline metabolism	1.5.-.-	TRUE	trans-4-Hydroxy-L-proline:(acceptor) oxidoreductase	[c] : C01157 + C00016 <==> C04281 + C01352
R_biomass_target	0	BiomassObjective	.	FALSE	BiomassRxn	[c] : 34.7964804614 C00001 + 40.1701382876 C00002 + 0.00780937124549 C00003 + 0.00780937124549 C00006 + 0.00780937124549 C00010 + 0.00780937124549 C00016 + 0.00780937124549 C00018 + 0.00780937124549 C00019 + 0.2560131613 C00025 + 0.00780937124549 C00034 + 0.595802987171 C00037 + 0.00780937124549 C00038 + 0.500058227661 C00041 + 0.209101254236 C00044 + 0.333545602425 C00047 + 0.234678731192 C00049…
R04979	0	rn00860 Porphyrin and chlorophyll metabolism	1.-.-.-	TRUE	Bilirubin beta-diglucuronide glucuronosohydrolase	[c] : C05787 + 2 C00001 + 3 C00030 <==> C05791 + 2 C00191 + 3 C00028
R_folt	0	Transport Database	.	FALSE	foltransport	C00504[e] --> C00504[c]
R02783	0	rn00471 D-Glutamine and D-glutamate metabolism	6.3.2.9	TRUE	UDP-N-acetylmuramoyl-L-alanine:D-glutamate ligase(ADP-forming)	[c] : C00002 + C01212 + C00217 <==> C00008 + C00009 + C00692
R02786	0	rn00550 Peptidoglycan biosynthesis	6.3.2.7	TRUE	UDP-N-acetylmuramoyl-L-alanyl-D-glutamate:L-lysine gamma-ligase (ADP-forming);	[c] : C00002 + C00692 + C00047 <==> C00008 + C00009 + C05892
R03599	0	rn00450 Selenocompound metabolism	4.4.1.16	TRUE	L-selenocysteine selenide-lyase (L-alanine-forming)	[c] : C05688 + C00030 <==> C01528 + C00041 + C00028
R02788	0	rn00300 Lysine biosynthesis	6.3.2.13	TRUE	UDP-N-acetylmuramoyl-L-alanyl-D-glutamate:(L)-meso-2,6-diaminoheptanedioate gamma-ligase (ADP-forming);	[c] : C00002 + C00692 + C00680 <==> C00008 + C00009 + C04877
R_nact	0	Transport Database	.	FALSE	nactransport	C00253[e] --> C00253[c]
R08124	0		2.7.1.-	TRUE		[c] : C16488 + C00002 <==> C16489 + C00008
R_xant	0	Transport Database	.	FALSE	xantransport	C00385[e] --> C00385[c]
R00260	0	rn00471 D-Glutamine and D-glutamate metabolism	5.1.1.3	TRUE	glutamate racemase	[c] : C00025 <==> C00217
R05850	0	rn00040 Pentose and glucuronate interconversions	5.1.3.4	TRUE	L-ribulose-5-phosphate 4-epimerase	[c] : C01101 <==> C00231
R_thft	0	Transport Database	.	FALSE	thftransport	C00101[e] --> C00101[c]
R05670	0	rn00231 Puromycin biosynthesis	2.-.-.-	TRUE		[c] : C07025 <==> C07026
R05672	0	rn00231 Puromycin biosynthesis	2.3.-.-	TRUE		[c] : C07027 + C00024 <==> C07028 + C00010
R01518	0	rn00010 Glycolysis / Gluconeogenesis	5.4.2.11	TRUE	D-phosphoglycerate 2,3-phosphomutase	[c] : C00631 <==> C00197
R00549	1000	rn00740 Riboflavin metabolism	2.7.1.26	TRUE	ATP:riboflavin 5'-phosphotransferase	[c] : C00002 + C00255 <==> C00008 + C00061
R00548	1000	rn00740 Riboflavin metabolism	3.1.3.2	TRUE	riboflavin-5-phosphate phosphohydrolase (acid optimum)	[c] : C00061 + C00001 <==> C00255 + C00009
R01512	0	rn00010 Glycolysis / Gluconeogenesis	2.7.2.3	TRUE	ATP:3-phospho-D-glycerate 1-phosphotransferase	[c] : C00002 + C00197 <==> C00008 + C00236
R_pnto_Rt	0	Transport Database	.	FALSE	pnto-Rtransport	C00864[e] --> C00864[c]
R_thymt	0	Transport Database	.	FALSE	thymtransport	C00178[e] --> C00178[c]
R00382	0		6.5.1.2	TRUE	(Deoxyribonucleotide)n:5'-phospho-(deoxyribonucleotide)m ligase (AMP-forming, NMN-forming)	[c] : C00003 + C00039(n) + C02128(m) <==> C00020 + C00455 + C00039(n+m)
R00380	0		2.1.1.37	TRUE	S-Adenosyl-L-methionine:DNA (cytosine-5-)-methyltransferase	[c] : C00019 + C00039 <==> C00021 + C02967
R01890	0	rn00564 Glycerophospholipid metabolism	2.7.7.15	TRUE	CTP:choline-phosphate cytidylyltransferase	[c] : C00063 + C00588 <==> C00013 + C00307
R_gthrdt	0	Transport Database	.	FALSE	gthrdtransport	C00051[e] --> C00051[c]
R_csnt	0	Transport Database	.	FALSE	csntransport	C00380[e] --> C00380[c]
R02241	0	rn00561 Glycerolipid metabolism	2.3.1.51	TRUE	acyl-CoA:1-acyl-sn-glycerol-3-phosphate 2-O-acyltransferase	[c] : C00416 + C00010 <==> C00681 + C00040
R00462	0	rn00310 Lysine degradation	4.1.1.18	TRUE	L-lysine carboxy-lyase (cadaverine-forming)	[c] : C00047 <==> C01672 + C00011
R00851	0	rn00561 Glycerolipid metabolism	2.3.1.15	TRUE	acyl-CoA:sn-glycerol-3-phosphate 1-O-acyltransferase	[c] : C00093 + C00040 <==> C00681 + C00010
R00189	0	rn00760 Nicotinate and nicotinamide metabolism	6.3.5.1	TRUE	deamido-NAD+:ammonia ligase (AMP-forming)	[c] : C00002 + C00857 + C00014 <==> C00020 + C00013 + C00003
R_ht	0	Transport Database	.	FALSE	htransport	C00080[c] --> C00080[e]
R_his_Lt	0	Transport Database	.	FALSE	his-Ltransport	C00135[e] --> C00135[c]
R_rib_Dt	0	Transport Database	.	FALSE	rib-Dtransport	C00121[e] --> C00121[c]
R00321	0		3.5.1.4	TRUE	Acetamide amidohydrolase	[c] : C06244 + C00001 <==> C00033 + C00014
R01196	0	rn00010 Glycolysis / Gluconeogenesis	1.2.7.-	TRUE	pyruvate:ferredoxin 2-oxidoreductase (CoA-acetylating)	[c] : 2 C00138 + C00024 + C00011 + 2 C00080 <==> 2 C00139 + C00022 + C00010
R_vitd2t	0	Transport Database	.	FALSE	vitd2transport	vitd2[e] --> vitd2[c]
R03665	0	rn00970 Aminoacyl-tRNA biosynthesis	6.1.1.9	TRUE	L-Valine:tRNAVal ligase (AMP-forming)	[c] : C00002 + C00183 + C01653 <==> C00020 + C00013 + C02554
R03664	0	rn00970 Aminoacyl-tRNA biosynthesis	6.1.1.2	TRUE	L-Tryptophan -tRNA(Trp) ligase (AMP-forming)	[c] : C00002 + C00078 + C01652 <==> C00020 + C00013 + C03512
R03661	0	rn00970 Aminoacyl-tRNA biosynthesis	6.1.1.15	TRUE	L-proline:tRNA(Pro) ligase (AMP-forming)	[c] : C00002 + C00148 + C01649 <==> C00020 + C00013 + C02702
R03660	0	rn00970 Aminoacyl-tRNA biosynthesis	6.1.1.20	TRUE	L-Phenylalanine:tRNA(Ala) ligase (AMP-forming)	[c] : C00002 + C00079 + C01648 <==> C00020 + C00013 + C03511
R03663	0	rn00970 Aminoacyl-tRNA biosynthesis	6.1.1.3	TRUE	L-Threonine:tRNA(Thr) ligase (AMP-forming)	[c] : C00002 + C00188 + C01651 <==> C00020 + C00013 + C02992
R03662	0	rn00970 Aminoacyl-tRNA biosynthesis	6.1.1.11	TRUE	L-Serine:tRNA(Ser) ligase (AMP-forming)	[c] : C00002 + C00065 + C01650 <==> C00020 + C00013 + C02553
R_cholt	0	Transport Database	.	FALSE	choltransport	C00114[e] --> C00114[c]
R02014	0	rn00230 Purine metabolism	1.17.4.2	TRUE	2'-Deoxyadenosine 5'-triphosphate:oxydized-thioredoxin 2'-oxidoreductase	[c] : C00131 + C00343 + C00001 <==> C00002 + C00342
R02017	0	rn00230 Purine metabolism	1.17.4.1	TRUE	2'-Deoxyadenosine 5'-diphosphate:oxidized-thioredoxin 2'-oxidoreductase	[c] : C00206 + C00343 + C00001 <==> C00342 + C00008
R02011	0	rn00902 Monoterpenoid biosynthesis	4.2.3.-	TRUE	geranyl-diphosphate diphosphate-lyase (cyclizing, Comphene-forming)	[c] : C00341 <==> C06076 + C00013
R01801	0	rn00564 Glycerophospholipid metabolism	2.7.8.5	TRUE	CDP-diacylglycerol:sn-glycerol-3-phosphate 3-phosphatidyltransferase	[c] : C00269 + C00093 <==> C00055 + C03892
R_inst	0	Transport Database	.	FALSE	instransport	C00294[e] --> C00294[c]
R_mal_Lt	0	Transport Database	.	TRUE	mal-Ltransport	C00149[c] <==> C00149[e]
R00135	0	rn00330 Arginine and proline metabolism	3.4.11.5	TRUE		[c] : C00012 + C00001 <==> C00148 + C00012
R00137	0	rn00760 Nicotinate and nicotinamide metabolism	2.7.7.18	TRUE	ATP:nicotinamide-nucleotide adenylyltransferase	[c] : C00002 + C00455 <==> C00013 + C00003
R00130	0	rn00770 Pantothenate and CoA biosynthesis	2.7.1.24	TRUE	ATP:dephospho-CoA 3'-phosphotransferase	[c] : C00002 + C00882 <==> C00008 + C00010
R05592	0	rn00362 Benzoate degradation	3.1.2.-	TRUE		[c] : C09813 + C00001 <==> C01063
R_thr_Lt	0	Transport Database	.	FALSE	thr-Ltransport	C00188[e] --> C00188[c]
R_asn_Lt	0	Transport Database	.	FALSE	asn-Ltransport	C00152[e] --> C00152[c]
R00768	-1000	rn00250 Alanine, aspartate and glutamate metabolism	2.6.1.16	TRUE	L-glutamine:D-fructose-6-phosphate isomerase (deaminating);	[c] : C00064 + C00085 <==> C00025 + C00352
R07380	0	rn00565 Ether lipid metabolism	3.1.4.-	TRUE	Lysoplasmalogen ethanolamine phosphohydrolase	[c] : C04635 + C00001 <==> C15645 + C00346
R07386	0	rn00565 Ether lipid metabolism	2.6.-.-	TRUE		[c] : C04756 + C00114 <==> C00958 + C00189
R00765	-1000	rn00520 Amino sugar and nucleotide sugar metabolism	3.5.99.6	TRUE	D-glucosamine-6-phosphate aminohydrolase (ketol isomerizing);	[c] : C00352 + C00001 <==> C00085 + C00014
R01724	0	rn00760 Nicotinate and nicotinamide metabolism	6.3.4.21	TRUE	5-phospho-alpha-D-ribose 1-diphosphate:nicotinate ligase (ADP, diphosphate-forming)	[c] : C01185 + C00013 + C00008 + C00009 <==> C00253 + C00119 + C00002 + C00001 + C00080
R01334	0	rn00630 Glyoxylate and dicarboxylate metabolism	3.1.3.18	TRUE	2-Phosphoglycolate phosphohydrolase	[c] : C00988 + C00001 <==> C00160 + C00009
R01706	0	rn00061 Fatty acid biosynthesis	3.1.2.14	TRUE	Oleoyl-[acyl-carrier protein] hydrolase	[c] : C05764 + C00001 <==> C00229 + C00249
R_thmt	0	Transport Database	.	FALSE	thmtransport	C00378[e] --> C00378[c]
R00004	0		3.6.1.1	TRUE	diphosphate phosphohydrolase;	[c] : C00013 + C00001 <==> 2 C00009
R_etoht	0	Transport Database	.	FALSE	etohtransport	C00469[c] --> C00469[e]
R05527	0		5.1.3.-	TRUE	dTDP-4-oxo-2,6-dideoxy-D-glucose 5-epimerase	[c] : C11922 <==> C06622
R03084	0	rn00400 Phenylalanine, tyrosine and tryptophan biosynthesis	4.2.1.10	TRUE	3-Dehydroquinate hydro-lyase	[c] : C00944 <==> C02637 + C00001
R_xyl_Dt	0	Transport Database	.	FALSE	xyl-Dtransport	C00181[e] --> C00181[c]
R03083	0	rn00400 Phenylalanine, tyrosine and tryptophan biosynthesis	4.2.3.4	TRUE	2-Dehydro-3-deoxy-D-arabino-heptonate 7-phosphate phosphate-lyase (cyclyzing)	[c] : C04691 <==> C00944 + C00009
R_frut	0	Transport Database	.	FALSE	frutransport	C00095[e] --> C00095[c]
R_kt	0	Transport Database	.	FALSE	ktransport	C00238[e] --> C00238[c]
R05030	0	rn00550 Peptidoglycan biosynthesis	6.3.5.-	TRUE	Undecaprenyl-diphospho-N-acetylmuramoyl-(N-acetylglucosamine)-L-alanyl-gamma-D-glutamyl-L-lysyl-D-alanyl-D-alanine:ammonia ligase (ADP-forming)	[c] : C00002 + C05893 + C00014 <==> C00008 + C00009 + C05894
R_ergstt	0	Transport Database	.	FALSE	ergsttransport	C01694[e] --> C01694[c]
R00943	0	rn00670 One carbon pool by folate	6.3.4.3	TRUE	Formate:tetrahydrofolate ligase (ADP-forming)	[c] : C00101 + C00058 + C00002 <==> C00008 + C00009 + C00234
R00942	0	rn00790 Folate biosynthesis	6.3.2.17	TRUE	Tetrahydrofolate:L-glutamate gamma-ligase (ADP-forming)	[c] : C00002 + C00101 + C00025 <==> C00008 + C00009 + C09332
R00345	0	rn00620 Pyruvate metabolism	4.1.1.31	TRUE	phosphate:oxaloacetate carboxy-lyase (adding phosphate;phosphoenolpyruvate-forming);	[c] : C00009 + C00036 <==> C00001 + C00074 + C00011
R03877	0	rn00860 Porphyrin and chlorophyll metabolism	6.6.1.1	TRUE	Magnesium-protoporphyrin IX chelatase	[c] : C00002 + C02191 + C00305 + C00001 <==> C00008 + C00009 + C03516 + 2 C00080
R00228	0	rn00362 Benzoate degradation	1.2.1.10	TRUE	acetaldehyde:NAD+ oxidoreductase (CoA-acetylating)	[c] : C00084 + C00010 + C00003 <==> C00024 + C00004 + C00080
R01799	0	rn00564 Glycerophospholipid metabolism	2.7.7.41	TRUE	CTP:phosphatidate cytidyltransferase	[c] : C00063 + C00416 <==> C00013 + C00269
R03460	0	rn00400 Phenylalanine, tyrosine and tryptophan biosynthesis	2.5.1.19	TRUE	Phosphoenolpyruvate:3-phosphoshikimate 5-O-(1-carboxyvinyl)-transferase	[c] : C00074 + C03175 <==> C00009 + C01269
R00220	0	rn00260 Glycine, serine and threonine metabolism	4.3.1.17	TRUE	L-serine ammonia-lyase	[c] : C00065 <==> C00022 + C00014
R_succt	0	Transport Database	.	TRUE	succtransport	C00042[c] <==> C00042[e]
R03444	0	rn00300 Lysine biosynthesis	4.2.1.-	TRUE	(R)-2-hydroxybutane-1,2,4-tricarboxylate hydro-lyase	[c] : C01251 <==> C04002 + C00001
R08058	0	rn00680 Methane metabolism	4.3.-.-	TRUE		[c] : C01217 + C00067 <==> C04377 + C00001
R_uratet	0	Transport Database	.	FALSE	uratetransport	C00366[e] --> C00366[c]
R09853	0	rn01051 Biosynthesis of ansamycins	2.1.3.-	TRUE	carbamoyl-phosphate:20-O-methyl-19-chloroproansamitocin carbamoyltransferase	[c] : C20135 + C00169 <==> C20136 + C00009
R01654	0		6.3.2.12	TRUE	10-Formyltetrahydrofolate:L-glutamate ligase (ADP-forming)	[c] : C00002 + C00234 + C00025 <==> C00008 + C00009 + C05928
R05629	0	rn00550 Peptidoglycan biosynthesis	2.7.8.13	TRUE	UDPMurAc(oyl-L-Ala-D-gamma-Glu-L-Lys-D-Ala-D-Ala):undecaprenyl-phosphate phospho-N-acetylmuramoyl-pentapeptide-transferase	[c] : C04702 + C17556 <==> C00105 + C04851
R01561	0	rn00230 Purine metabolism	2.4.2.1	TRUE	Adenosine:phosphate alpha-D-ribosyltransferase	[c] : C00212 + C00009 <==> C00147 + C00620
R01567	0	rn00240 Pyrimidine metabolism	2.7.1.21	TRUE	ATP:thymidine 5'-phosphotransferase	[c] : C00002 + C00214 <==> C00008 + C00364
R_h2ot	0	Transport Database	.	TRUE	h2otransport	C00001[c] <==> C00001[e]
R_fe3t	0	Transport Database	.	FALSE	fe3transport	C14819[e] --> C14819[c]
R02767	0		1.1.1.100	TRUE	(3R)-3-Hydroxyacyl-[acyl-carrier-protein]:NADP+ oxidoreductase	[c] : C01271 + C00006 <==> C00685 + C00005 + C00080
R_tcyntt	0	Transport Database	.	FALSE	tcynttransport	C01755[e] --> C01755[c]
R02059	0	rn00520 Amino sugar and nucleotide sugar metabolism	3.5.1.25	TRUE	N-Acetyl-D-glucosamine-6-phosphate amidohydrolase	[c] : C00357 + C00001 <==> C00352 + C00033
R_pydxnt	0	Transport Database	.	FALSE	pydxntransport	C00314[e] --> C00314[c]
R08241	0	rn00983 Drug metabolism - other enzymes	2.7.4.-	TRUE		[c] : C04646 + C00002 <==> C16616 + C00008
R06613	0	rn00240 Pyrimidine metabolism	2.1.1.148	TRUE	5,10-methylenetetrahydrofolate,NADPH:dUMP C-methyltransferase	[c] : C00143 + C00365 + C00005 + C00080 <==> C00101 + C00364 + C00006
R03940	0	rn00670 One carbon pool by folate	2.1.2.9	TRUE	10-Formyltetrahydrofolate:L-methionyl-tRNA N-formyltransferase	[c] : C02430 + C00234 <==> C00101 + C03294
R03191	0	rn00520 Amino sugar and nucleotide sugar metabolism	1.3.1.98	TRUE	UDP-N-acetylmuramate:NADP+ oxidoreductase	[c] : C01050 + C00003 <==> C04631 + C00004 + C00080
R00401	0	rn00473 D-Alanine metabolism	5.1.1.1	TRUE	alanine racemase	[c] : C00041 <==> C00133
R_lac_Lt	0	Transport Database	.	TRUE	lac-Ltransport	C00186[c] <==> C00186[e]
R_met_Lt	0	Transport Database	.	FALSE	met-Ltransport	C00073[e] --> C00073[c]
R01937	0	rn00380 Tryptophan metabolism	1.5.1.-	TRUE		[c] : C00322 + C00014 + C00003 <==> C02220 + C00004 + C00080 + C00001
R_nmnt	0	Transport Database	.	FALSE	nmntransport	C00455[e] --> C00455[c]
R02328	0	rn00521 Streptomycin biosynthesis	2.7.7.24	TRUE	dTTP:alpha-D-glucose-1-phosphate thymidylyltransferase	[c] : C00459 + C00103 <==> C00013 + C00842
R_lys_Lt	0	Transport Database	.	FALSE	lys-Ltransport	C00047[e] --> C00047[c]
R05398	0	rn00351 DDT degradation	1.3.-.-	TRUE		[c] : C06637 + 2 C00080 + 2 C05359 <==> C06638
R_orott	0	Transport Database	.	TRUE	orottransport	C00295[c] <==> C00295[e]
R03284	0	rn00310 Lysine degradation	4.1.2.-	TRUE		[c] : C01149 + C00037 <==> C01259
R02472	0	rn00770 Pantothenate and CoA biosynthesis	1.1.1.169	TRUE	(R)-Pantoate:NADP+ 2-oxidoreductase	[c] : C00522 + C00006 <==> C00966 + C00005 + C00080
R_co2t	0	Transport Database	.	TRUE	co2transport	C00011[c] <==> C00011[e]
R00164	0		3.1.3.16	TRUE	Phosphoprotein phosphohydrolase	[c] : C00562 + C00001 <==> C00017 + C00009
R00161	0	rn00740 Riboflavin metabolism	2.7.7.2	TRUE	ATP:FMN adenylyltransferase	[c] : C00002 + C00061 <==> C00013 + C00016
R00658	0	rn00010 Glycolysis / Gluconeogenesis	4.2.1.11	TRUE	2-phospho-D-glycerate hydro-lyase (phosphoenolpyruvate-forming)	[c] : C00631 <==> C00074 + C00001
R_fort	0	Transport Database	.	FALSE	fortransport	C00058[c] --> C00058[e]
R01061	0	rn00010 Glycolysis / Gluconeogenesis	1.2.1.12	TRUE	D-glyceraldehyde-3-phosphate:NAD+ oxidoreductase (phosphorylating)	[c] : C00118 + C00009 + C00003 <==> C00236 + C00004 + C00080
R01067	0	rn00710 Carbon fixation in photosynthetic organisms	2.2.1.1	TRUE	D-Fructose 6-phosphate:D-glyceraldehyde-3-phosphate glycolaldehyde transferase	[c] : C00085 + C00118 <==> C00279 + C00231
R01066	0	rn00030 Pentose phosphate pathway	4.1.2.4	TRUE	2-deoxy-D-ribose-5-phosphate acetaldehyde-lyase (D-glyceraldehyde-3-phosphate-forming)	[c] : C00673 <==> C00118 + C00084
R01068	0	rn00680 Methane metabolism	4.1.2.13	TRUE	D-fructose-1,6-bisphosphate D-glyceraldehyde-3-phosphate-lyase (glycerone-phosphate-forming)	[c] : C00354 <==> C00111 + C00118
R_mobdt	0	Transport Database	.	FALSE	mobdtransport	C06232[e] --> C06232[c]
R_thymdt	0	Transport Database	.	FALSE	thymdtransport	C00214[e] --> C00214[c]
R01663	0	rn00240 Pyrimidine metabolism	3.5.4.12	TRUE	dCMP aminohydrolase	[c] : C00239 + C00001 <==> C00365 + C00014
R_cu2t	0	Transport Database	.	FALSE	cu2transport	C00070[e] --> C00070[c]
R_ornt	0	Transport Database	.	FALSE	orntransport	C00077[e] --> C00077[c]
R_so4t	0	Transport Database	.	FALSE	so4transport	C00059[e] --> C00059[c]
R05669	0	rn00231 Puromycin biosynthesis	3.-.-.-	TRUE		[c] : C07024 <==> C07025 + C00013
R01288	0	rn00270 Cysteine and methionine metabolism	2.5.1.-	TRUE	O4-succinyl-L-homoserine:hydrogen sulfide S-(3-amino-3-carboxypropyl)transferase;	[c] : C01118 + C00283 <==> C00155 + C00042
R01529	0	rn00030 Pentose phosphate pathway	5.1.3.1	TRUE	D-Ribulose-5-phosphate 3-epimerase	[c] : C00199 <==> C00231
R02728	0	rn00500 Starch and sucrose metabolism	5.4.2.6	TRUE	beta-D-Glucose 1-phosphate 1,6-phosphomutase	[c] : C00663 <==> C01172
R00571	0	rn00240 Pyrimidine metabolism	6.3.4.2	TRUE	UTP:ammonia ligase (ADP-forming)	[c] : C00002 + C00075 + C00014 <==> C00008 + C00009 + C00063
R00375	0	rn00230 Purine metabolism	2.7.7.7	TRUE	Deoxyadenosine 5'-triphosphate:DNA deoxynucleotidyltransferase (DNA-directed)	[c] : C00131 + C00039 <==> C00013 + C00039
R00900	0	rn00270 Cysteine and methionine metabolism	1.8.1.9	TRUE	L-cysteine,glutathione:NADP+ oxidoreductase (disulfide-forming);	[c] : C00097 + C00051 + C00006 <==> C05526 + C00005
R_fumt	0	Transport Database	.	TRUE	fumtransport	C00122[c] <==> C00122[e]
R00908	0	rn00410 beta-Alanine metabolism	2.6.1.19	TRUE	beta-alanine:2-oxoglutarate aminotransferase	[c] : C00099 + C00026 <==> C00222 + C00025
R08360	0	rn00480 Glutathione metabolism	1.11.1.-	TRUE	tryparedoxin:hydroperoxide oxidoreductase	[c] : C16663 + C15498 <==> C16664 + C00001 + C01335
R01150	0	rn00473 D-Alanine metabolism	6.3.2.4	TRUE	D-alanine:D-alanine ligase (ADP-forming)	[c] : C00002 + 2 C00133 <==> C00008 + C00009 + C00993
R_nadt	0	Transport Database	.	FALSE	nadtransport	C00003[e] --> C00003[c]
R01230	0	rn00230 Purine metabolism	6.3.5.2	TRUE	Xanthosine-5'-phosphate:ammonia ligase (AMP-forming)	[c] : C00002 + C00655 + C00014 <==> C00020 + C00013 + C00144
R00881	0	rn00051 Fructose and mannose metabolism	3.6.1.-	TRUE	GDP-mannose mannophosphohydrolase	[c] : C00096 + C00001 <==> C00144 + C00636
R02707	0	rn00520 Amino sugar and nucleotide sugar metabolism	3.2.1.-	TRUE	N-acetyl-D-mannosamine N-acetylmannosaminohydrolase	[c] : C00645 + C00015 <==> C01170 + C00001
R_a_D_glucoset	0	Transport Database	.	FALSE	a-D-glucosetransport	C00031[e] --> C00031[c]
R03658	0	rn00970 Aminoacyl-tRNA biosynthesis	6.1.1.6	TRUE	L-Lysine:tRNALys ligase (AMP-forming)	[c] : C00002 + C00047 + C01646 <==> C00020 + C00013 + C01931
R03659	0	rn00970 Aminoacyl-tRNA biosynthesis	6.1.1.10	TRUE	L-Methionine:tRNAMet ligase (AMP-forming)	[c] : C00002 + C00073 + C01647 <==> C00020 + C00013 + C02430
R_ncamt	0	Transport Database	.	FALSE	ncamtransport	C00153[e] --> C00153[c]
R02618	0	rn00270 Cysteine and methionine metabolism	1.4.1.-	TRUE		[c] : C00606 + C00003 + C00001 <==> C05527 + C00014 + C00004 + C00080
R03650	0	rn00970 Aminoacyl-tRNA biosynthesis	6.1.1.16	TRUE	L-Cysteine:tRNA(Cys) ligase (AMP-forming)	[c] : C00002 + C00097 + C01639 <==> C00020 + C00013 + C03125
R_pit	0	Transport Database	.	FALSE	pitransport	C00009[e] --> C00009[c]
R03652	0	rn00970 Aminoacyl-tRNA biosynthesis	6.1.1.18	TRUE	L-Glutamine:tRNA(Gln) ligase (AMP-forming)	[c] : C00002 + C00064 + C01640 <==> C00020 + C00013 + C02282
R03654	0	rn00970 Aminoacyl-tRNA biosynthesis	6.1.1.14	TRUE	glycine:tRNA(Gly) ligase (AMP-forming)	[c] : C00002 + C00037 + C01642 <==> C00020 + C00013 + C02412
R03655	0	rn00970 Aminoacyl-tRNA biosynthesis	6.1.1.21	TRUE	L-Histidine:tRNA(His) ligase (AMP-forming)	[c] : C00002 + C00135 + C01643 <==> C00020 + C00013 + C02988
R03656	0	rn00970 Aminoacyl-tRNA biosynthesis	6.1.1.5	TRUE	L-Isoleucine:tRNA(Ile) ligase (AMP-forming)	[c] : C00002 + C00407 + C01644 <==> C00020 + C00013 + C03127
R03657	0	rn00970 Aminoacyl-tRNA biosynthesis	6.1.1.4	TRUE	L-Leucine:tRNA(Leu) ligase (AMP-forming)	[c] : C00002 + C00123 + C01645 <==> C00020 + C00013 + C02047
R01878	0	rn00240 Pyrimidine metabolism	3.5.4.5	TRUE	Cytidine aminohydrolase	[c] : C00475 + C00001 <==> C00299 + C00014
R05920	0	rn00563 Glycosylphosphatidylinositol(GPI)-anchor biosynthesis	2.7.-.-	TRUE		[c] : C00350 + G00146 <==> C00165 + G00147
R01872	0	rn00400 Phenylalanine, tyrosine and tryptophan biosynthesis	1.1.1.282	TRUE	L-quinate:NAD+ 3-oxidoreductase;	[c] : C00296 + C00003 <==> C00944 + C00004 + C00080
R00281	0		1.6.99.3	TRUE	NADH:acceptor oxidoreductase	[c] : C00028 + C00004 + C00080 <==> C00030 + C00003
R01876	0	rn00240 Pyrimidine metabolism	2.4.2.3	TRUE	uridine:phosphate alpha-D-ribosyltransferase	[c] : C00299 + C00009 <==> C00106 + C00620
R_pydxt	0	Transport Database	.	FALSE	pydxtransport	C00250[e] --> C00250[c]
R00127	-1000	rn00230 Purine metabolism	2.7.4.3	TRUE	ATP:AMP phosphotransferase	[c] : C00002 + C00020 <==> 2 C00008
R_phemet	0	Transport Database	.	FALSE	phemetransport	C00032[e] --> C00032[c]
R_clt	0	Transport Database	.	FALSE	cltransport	C00698[e] --> C00698[c]
R00086	-1000	rn00230 Purine metabolism	3.6.1.3	TRUE	ATP phosphohydrolase	[c] : C00002 + C00001 <==> C00008 + C00009
R08689	0	rn00900 Terpenoid backbone biosynthesis	1.17.7.1	TRUE	(E)-4-hydroxy-3-methylbut-2-en-1-yl-diphosphate:oxidized ferredoxin oxidoreductase (hydrating)	[c] : C11453 + 2 C00138 <==> C11811 + C00001 + 2 C00139
R00756	0	rn00680 Methane metabolism	2.7.1.11	TRUE	ATP:D-fructose-6-phosphate 1-phosphotransferase	[c] : C00002 + C00085 <==> C00008 + C00354
R05688	0	rn00900 Terpenoid backbone biosynthesis	1.1.1.267	TRUE	1-Deoxy-D-xylulose-5-phosphate isomeroreductase	[c] : C11434 + C00006 <==> C11437 + C00005 + C00080
R06970	0	rn00791 Atrazine degradation	3.5.4.-	TRUE		[c] : C14147 + C00001 <==> C14148 + C00014
R01906	0	rn00040 Pentose and glucuronate interconversions	5.3.1.-	TRUE	L-lyxose aldose-ketose-isomerase	[c] : C00312 <==> C01508
R00451	0	rn00300 Lysine biosynthesis	4.1.1.20	TRUE	meso-2,6-diaminoheptanedioate carboxy-lyase (L-lysine-forming)	[c] : C00680 <==> C00047 + C00011
R_adnt	0	Transport Database	.	FALSE	adntransport	C00212[e] --> C00212[c]
R_hco3t	0	Transport Database	.	TRUE	hco3transport	C00288[c] <==> C00288[e]
R01658	0	rn00900 Terpenoid backbone biosynthesis	2.5.1.1	TRUE	Dimethylallyl-diphosphate:isopentenyl-diphosphate dimethylallyltranstransferase	[c] : C00235 + C00129 <==> C00013 + C00341
R_malttrt	0	Transport Database	.	FALSE	malttrtransport	C01835[e] --> C01835[c]
R01655	0	rn00670 One carbon pool by folate	3.5.4.9	TRUE	5,10-Methenyltetrahydrofolate 5-hydrolase (decyclizing)	[c] : C00445 + C00001 <==> C00234 + C00080
R02283	0	rn00330 Arginine and proline metabolism	2.6.1.11	TRUE	N2-Acetyl-L-ornithine:2-oxoglutarate aminotransferase	[c] : C00437 + C00026 <==> C01250 + C00025
R01398	0	rn00330 Arginine and proline metabolism	2.1.3.3	TRUE	Carbamoyl-phosphate:L-ornithine carbamoyltransferase	[c] : C00169 + C00077 <==> C00009 + C00327
R00150	0	rn00230 Purine metabolism	2.7.2.2	TRUE	ATP:carbamate phosphotransferase	[c] : C00002 + C00014 + C00011 <==> C00008 + C00169
R_sucrt	0	Transport Database	.	FALSE	sucrtransport	C00089[e] --> C00089[c]
R00158	0	rn00240 Pyrimidine metabolism	2.7.4.22	TRUE	ATP:UMP phosphotransferase	[c] : C00002 + C00105 <==> C00008 + C00015
R00623	0	rn00071 Fatty acid degradation	1.1.1.1	TRUE	primary_alcohol:NAD+ oxidoreductase	[c] : C00226 + C00003 <==> C00071 + C00004 + C00080
R01625	0	rn00770 Pantothenate and CoA biosynthesis	2.7.8.7	TRUE	CoA:apo-[acyl-carrier-protein] pantetheinephosphotransferase	[c] : C00010 + C03688 <==> C00054 + C00229
R_acact	0	Transport Database	.	FALSE	acactransport	C00164[c] --> C00164[e]
R_chsterolt	0	Transport Database	.	FALSE	chsteroltransport	C00187[e] --> C00187[c]
R_arg_Lt	0	Transport Database	.	FALSE	arg-Ltransport	C00062[e] --> C00062[c]
R01159	0	rn00340 Histidine metabolism	2.1.1.-	TRUE	S-adenosyl-L-methionine:L-histidine N-methyltransferase	[c] : C00135 + C00019 <==> C01152 + C00021
R00332	0	rn00230 Purine metabolism	2.7.4.8	TRUE	ATP:GMP phosphotransferase	[c] : C00002 + C00144 <==> C00008 + C00035
R02806	0	rn00240 Pyrimidine metabolism	2.4.2.6	TRUE	Nucleoside:purine(pyrimidine) deoxy-D-ribosyltransferase	[c] : C00214 + C00701 <==> C02269 + C00178
R01011	0	rn00561 Glycerolipid metabolism	2.7.1.29	TRUE	ATP:glycerone phosphotransferase	[c] : C00002 + C00184 <==> C00008 + C00111
R00230	0	rn00430 Taurine and hypotaurine metabolism	2.3.1.8	TRUE	acetyl-CoA:phosphate acetyltransferase	[c] : C00024 + C00009 <==> C00010 + C00227
R01015	0	rn00010 Glycolysis / Gluconeogenesis	5.3.1.1	TRUE	D-glyceraldehyde-3-phosphate aldose-ketose-isomerase	[c] : C00118 <==> C00111
R01016	0	rn00620 Pyruvate metabolism	4.2.3.3	TRUE	glycerone-phosphate phosphate-lyase (methylglyoxal-forming)	[c] : C00111 <==> C00546 + C00009
R_acetonet	0	Transport Database	.	FALSE	acetonetransport	C00207[c] --> C00207[e]
R_lctst	0	Transport Database	.	FALSE	lctstransport	C00243[e] --> C00243[c]
R04313	0	rn00310 Lysine degradation	3.4.-.-	TRUE		[c] : C03793 + 2 C00017 <==> C05546 + 2 C00001
R_strch2t	0	Transport Database	.	FALSE	strch2transport	C00369[e] --> C00369[c]
R_trp_Lt	0	Transport Database	.	FALSE	trp-Ltransport	C00078[e] --> C00078[c]
R03348	0	rn00760 Nicotinate and nicotinamide metabolism	2.4.2.19	TRUE	Nicotinate-nucleotide:pyrophosphate phosphoribosyltransferase (carboxylating)	[c] : C01185 + C00013 + C00011 <==> C03722 + C00119
R01714	0	rn00400 Phenylalanine, tyrosine and tryptophan biosynthesis	4.2.3.5	TRUE	5-O-(1-Carboxyvinyl)-3-phosphoshikimate phosphate-lyase (chorismate-forming)	[c] : C01269 <==> C00251 + C00009
R03220	0	rn00860 Porphyrin and chlorophyll metabolism	1.3.3.3	TRUE	Coproporphyrinogen:oxygen oxidoreductase(decarboxylating)	[c] : C03263 + C00007 <==> C01079 + 2 C00011 + 2 C00001
R01492	0	rn00860 Porphyrin and chlorophyll metabolism	2.5.1.17	TRUE	ATP:cob(I)alamin Co-beta-adenosyltransferase	[c] : C00002 + C00853 <==> C00536 + C00194
R_glyt	0	Transport Database	.	FALSE	glytransport	C00037[e] --> C00037[c]
R02971	0	rn00770 Pantothenate and CoA biosynthesis	2.7.1.33	TRUE	ATP:pantothenate 4'-phosphotransferase	[c] : C00002 + C00831 <==> C00008 + C01134
R00483	0	rn00250 Alanine, aspartate and glutamate metabolism	6.3.1.1	TRUE	L-aspartate:ammonia ligase (AMP-forming)	[c] : C00002 + C00049 + C00014 <==> C00020 + C00013 + C00152
R02060	0	rn00520 Amino sugar and nucleotide sugar metabolism	5.4.2.10	TRUE	D-Glucosamine 1-phosphate 1,6-phosphomutase;	[c] : C06156 <==> C00352
R02061	0	rn00900 Terpenoid backbone biosynthesis	2.5.1.29	TRUE	trans,trans-Farnesyl-diphosphate:isopentenyl-diphosphate farnesyltranstransferase	[c] : C00448 + C00129 <==> C00013 + C00353
R01086	0	rn00250 Alanine, aspartate and glutamate metabolism	4.3.2.1	TRUE	2-(Nomega-L-arginino)succinate arginine-lyase (fumarate-forming)	[c] : C03406 <==> C00122 + C00062
R01083	0	rn00230 Purine metabolism	4.3.2.2	TRUE	N6-(1,2-dicarboxyethyl)AMP AMP-lyase (fumarate-forming)	[c] : C03794 <==> C00122 + C00020
R_ptrct	0	Transport Database	.	FALSE	ptrctransport	C00134[e] --> C00134[c]
R_glu_Lt	0	Transport Database	.	FALSE	glu-Ltransport	C00025[e] --> C00025[c]
R09305	0	rn01057 Biosynthesis of type II polyketide products	4.-.-.-	TRUE		[c] : C18329 <==> C18353 + C00001
R03042	0		3.6.1.11	TRUE	Polyphosphate phosphohydrolase	[c] : C00404(n) + C00001 <==> C00404(n-1) + C00009
R_val_Lt	0	Transport Database	.	FALSE	val-Ltransport	C00183[e] --> C00183[c]
R_dribt	0	Transport Database	.	FALSE	dribtransport	C01801[e] --> C01801[c]
R02624	0		3.1.1.61	TRUE	Protein-L-glutamate-O4-methyl-ester acylhydrolase	[c] : C04142 + C00001 <==> C00614 + C00132
R02622	0		3.5.1.44	TRUE	Protein glutamine amidohydrolase	[c] : C02583 + C00001 <==> C00614 + C00014
R02623	0		2.1.1.80	TRUE	S-Adenosyl-L-methionine:protein-L-glutamate O-methyltransferase	[c] : C00019 + C00614 <==> C00021 + C04142
R_ca2t	0	Transport Database	.	FALSE	ca2transport	C00076[e] --> C00076[c]
R02628	0		2.7.3.9	TRUE	Phosphoenolpyruvate:protein-L-histidine N-pros-phosphotransferase	[c] : C00074 + C00615 <==> C00022 + C04261
R_cys_Lt	0	Transport Database	.	FALSE	cys-Ltransport	C00097[e] --> C00097[c]
R01827	0	rn00030 Pentose phosphate pathway	2.2.1.2	TRUE	sedoheptulose-7-phosphate:D-glyceraldehyde-3-phosphate glyceronetransferase	[c] : C05382 + C00118 <==> C00279 + C05345
R08583	0	rn00523 Polyketide sugar unit biosynthesis	4.3.1.-	TRUE	dTDP-4-amino-4,6-dideoxy-D-glucose ammonia-lyase (dTDP-3-oxo-4,6-dideoxy-D-glucose-forming)	[c] : C04268 <==> C11909 + C00014
R_leu_Lt	0	Transport Database	.	FALSE	leu-Ltransport	C00123[e] --> C00123[c]
R04906	0	rn00380 Tryptophan metabolism	6.3.2.-	TRUE		[c] : C05635 <==> C05832
R_acaldt	0	Transport Database	.	FALSE	acaldtransport	C00084[c] --> C00084[e]
R_ureat	0	Transport Database	.	FALSE	ureatransport	C00086[c] --> C00086[e]
R05573	0	rn00791 Atrazine degradation	3.5.99.-	TRUE	2,4-Dihydroxy-6-(N'-ethyl)amino-1,3,5-triazine ethylaminohydrolase	[c] : C06558 + C00001 <==> C06554 + C00797
R04519	0	rn00550 Peptidoglycan biosynthesis	2.4.1.129	TRUE	[poly-N-acetyl-D-glucosaminyl-(1->4)-(N-acetyl-D-muramoylpentapeptide)]-diphosphoundecaprenol:[N-acetyl-D-glucosaminyl-(1->4)-N-acetyl-D-muramoylpentapeptide]-diphosphoundecaprenol polysaccharidetransferase;	[c] : C05898 + C11827 <==> C04574 + C11827
R05577	0	rn00970 Aminoacyl-tRNA biosynthesis	6.1.1.12	TRUE	L-Aspartate:tRNA(Asp) ligase (AMP-forming)	[c] : C01638 + C00049 + C00002 <==> C02984 + C00013 + C00020
R05578	0	rn00860 Porphyrin and chlorophyll metabolism	6.1.1.17	TRUE	L-glutamate:tRNA(Glu) ligase (AMP-forming)	[c] : C01641 + C00025 + C00002 <==> C02987 + C00013 + C00020
R00118	1000	rn00760 Nicotinate and nicotinamide metabolism	3.1.3.-	TRUE	NADP+ 2'-phosphohydrolase	[c] : C00006 + C00001 <==> C00009 + C00003
R_adet	0	Transport Database	.	FALSE	adetransport	C00147[e] --> C00147[c]
R00660	0	rn00520 Amino sugar and nucleotide sugar metabolism	2.5.1.7	TRUE	Phosphoenolpyruvate:UDP-N-acetyl-D-glucosamine 1-carboxyvinyl-transferase	[c] : C00074 + C00043 <==> C04631 + C00009
R_hxant	0	Transport Database	.	FALSE	hxantransport	C00262[e] --> C00262[c]
R04686	0	rn00940 Phenylpropanoid biosynthesis	5.2.1.-	TRUE		[c] : C05158 <==> C05839
R_strch1t	0	Transport Database	.	FALSE	strch1transport	C00369[e] --> C00369[c]
R01021	0	rn00564 Glycerophospholipid metabolism	2.7.1.32	TRUE	ATP:choline phosphotransferase	[c] : C00002 + C00114 <==> C00008 + C00588
R_fmnt	0	Transport Database	.	FALSE	fmntransport	C00061[e] --> C00061[c]
R_ascb_Lt	0	Transport Database	.	FALSE	ascb-Ltransport	C00072[e] --> C00072[c]
R03648	0	rn00970 Aminoacyl-tRNA biosynthesis	6.1.1.22	TRUE	L-Asparagine:tRNA(Asn) ligase (AMP-forming)	[c] : C00002 + C00152 + C01637 <==> C00020 + C00013 + C03402
R_tyr_Lt	0	Transport Database	.	FALSE	tyr-Ltransport	C00082[e] --> C00082[c]
R01055	0	rn00240 Pyrimidine metabolism	3.2.-.-	TRUE	uracil hydro-lyase (adding D-ribose 5-phosphate;pseudouridine-5'-phosphate-forming)	[c] : C00106 + C00117 <==> C01168 + C00001
R01056	0	rn00030 Pentose phosphate pathway	5.3.1.6	TRUE	D-ribose-5-phosphate aldose-ketose-isomerase	[c] : C00117 <==> C00199
R03244	0	rn00040 Pentose and glucuronate interconversions	5.-.-.-	TRUE	L-ribulose-5-phosphate 3-epimerase;	[c] : C01101 <==> C03291
R09382	0		2.7.7.72	TRUE	CTP,CTP,ATP:tRNA cytidylyl,cytidylyl,adenylyltransferase	[c] : C02211 + 2 C00063 + C00002 <==> C19085 + 3 C00013
R_maltt	0	Transport Database	.	FALSE	malttransport	C00208[e] --> C00208[c]
R00801	0	rn00052 Galactose metabolism	3.2.1.10	TRUE	sucrose glucohydrolase	[c] : C00089 + C00001 <==> C00095 + C00031
R_b_D_glucoset	0	Transport Database	.	FALSE	b-D-glucosetransport	C00221[e] --> C00221[c]
R00200	1000	rn00010 Glycolysis / Gluconeogenesis	2.7.1.40	TRUE	ATP:pyruvate 2-O-phosphotransferase	[c] : C00002 + C00022 <==> C00008 + C00074
R00206	-1000	rn00620 Pyruvate metabolism	2.7.9.1	TRUE	ATP:pyruvate,phosphate phosphotransferase	[c] : C00002 + C00022 + C00009 <==> C00020 + C00074 + C00013
R01122	0	rn00908 Zeatin biosynthesis	2.5.1.75	TRUE	delta2-isopentenyl-diphosphate:tRNA isopentenyltransferase	[c] : C00235 + C00066 <==> C00013 + C04432
R00566	0	rn00330 Arginine and proline metabolism	4.1.1.19	TRUE	L-arginine carboxy-lyase (agmatine-forming)	[c] : C00062 <==> C00179 + C00011
R02141	0	rn00230 Purine metabolism	3.5.2.-	TRUE		[c] : C00385 + C00001 <==> C05515
R_celluloset	0	Transport Database	.	FALSE	cellulosetransport	C00760[e] --> C00760[c]
R03315	0	rn00240 Pyrimidine metabolism	2.7.1.83	TRUE	ATP:pseudouridine 5'-phosphotransferase	[c] : C00002 + C02067 <==> C00008 + C01168
R00616	0	rn00730 Thiamine metabolism	2.7.6.2	TRUE	ATP:thiamine-diphosphate phosphotransferase	[c] : C00002 + C00068 <==> C00008 + C03028
R00936	0	rn00670 One carbon pool by folate	1.5.1.3	TRUE	5,6,7,8-tetrahydrofolate:NAD+ oxidoreductase	[c] : C00101 + C00003 <==> C00415 + C00004 + C00080
R03646	0	rn00970 Aminoacyl-tRNA biosynthesis	6.1.1.19	TRUE	L-Arginine:tRNA(Arg) ligase (AMP-forming)	[c] : C00002 + C00062 + C01636 <==> C00020 + C00013 + C02163
R00899	0	rn00480 Glutathione metabolism	3.4.13.-	TRUE	L-cysteinylglycine dipeptidase	[c] : C01419 + C00001 <==> C00097 + C00037
R01220	0	rn00670 One carbon pool by folate	1.5.1.5	TRUE	5,10-methylenetetrahydrofolate:NADP+ oxidoreductase	[c] : C00143 + C00006 <==> C00445 + C00005
R_ni2t	0	Transport Database	.	FALSE	ni2transport	C00291[e] --> C00291[c]
R_sprmt	0	Transport Database	.	FALSE	sprmtransport	C00750[e] --> C00750[c]
R00513	0	rn00240 Pyrimidine metabolism	2.7.1.48	TRUE	ATP:cytidine 5'-phosphotransferase	[c] : C00002 + C00475 <==> C00008 + C00055
R02664	0		2.7.2.-	TRUE		[c] : C00631 + C00002 <==> C01159 + C00008
R_act	0	Transport Database	.	TRUE	actransport	C00033[c] <==> C00033[e]
R00291	0	rn00052 Galactose metabolism	5.1.3.2	TRUE	UDP-glucose 4-epimerase;	[c] : C00029 <==> C00052
R03193	0	rn00471 D-Glutamine and D-glutamate metabolism	6.3.2.8	TRUE	UDP-N-acetylmuramate:L-alanine ligase (ADP-forming)	[c] : C00002 + C01050 + C00041 <==> C00008 + C00009 + C01212

## Sheet: SupDat2b_draft_model_TM7-H1
ID	Flux	Pathways	ECs	Reversible	Name	Equation	SEED ID	KEGG ID	SEED ECs	SEED Equation	SEED Rev	SEED Name	Niti ID	Niti Rev	Niti Pathway	Niti ECs	Niti Equation	Niti Name	Palsson ID	Palsson Rev	Palsson Pathway	Palsson ECs	Palsson Equation	Palsson Name	Transport ID	Transport Rev	Transport Pathway	Transport Equation	Transport Name	KEGG Name	KEGG Equation	KEGG ECs	KEGG Pathways
R05032	0	rn00550 Peptidoglycan biosynthesis	2.4.1.227	TRUE	UDP-N-acetyl-D-glucosamine:undecaprenyl-diphospho-N-acetylmuramoyl-L-alanyl-gamma-D-glutamyl-meso-2,6-diaminopimeloyl-D-alanyl-D-alanine 4-beta-N-acetylglucosaminlytransferase	[c] : C05897 + C00043 <==> C05898 + C00015
R_kt	0	Transport Database	.	FALSE	ktransport	C00238[e] --> C00238[c]
R05030	0	rn00550 Peptidoglycan biosynthesis	6.3.5.-	TRUE	Undecaprenyl-diphospho-N-acetylmuramoyl-(N-acetylglucosamine)-L-alanyl-gamma-D-glutamyl-L-lysyl-D-alanyl-D-alanine:ammonia ligase (ADP-forming)	[c] : C00002 + C05893 + C00014 <==> C00008 + C00009 + C05894
R03877	0	rn00860 Porphyrin and chlorophyll metabolism	6.6.1.1	TRUE	Magnesium-protoporphyrin IX chelatase	[c] : C00002 + C02191 + C00305 + C00001 <==> C00008 + C00009 + C03516 + 2 C00080
R_ergstt	0	Transport Database	.	FALSE	ergsttransport	C01694[e] --> C01694[c]
R03654	0	rn00970 Aminoacyl-tRNA biosynthesis	6.1.1.14	TRUE	glycine:tRNA(Gly) ligase (AMP-forming)	[c] : C00002 + C00037 + C01642 <==> C00020 + C00013 + C02412
R_malttrt	0	Transport Database	.	FALSE	malttrtransport	C01835[e] --> C01835[c]
R01655	0	rn00670 One carbon pool by folate	3.5.4.9	TRUE	5,10-Methenyltetrahydrofolate 5-hydrolase (decyclizing)	[c] : C00445 + C00001 <==> C00234 + C00080
R_adnt	0	Transport Database	.	FALSE	adntransport	C00212[e] --> C00212[c]
R_inostt	0	Transport Database	.	FALSE	inosttransport	C00137[e] --> C00137[c]
R00942	0	rn00790 Folate biosynthesis	6.3.2.17	TRUE	Tetrahydrofolate:L-glutamate gamma-ligase (ADP-forming)	[c] : C00002 + C00101 + C00025 <==> C00008 + C00009 + C09332
R_h2ot	0	Transport Database	.	TRUE	h2otransport	C00001[c] <==> C00001[e]
R_hco3t	0	Transport Database	.	TRUE	hco3transport	C00288[c] <==> C00288[e]
R_succt	0	Transport Database	.	TRUE	succtransport	C00042[c] <==> C00042[e]
R03038	0	rn00970 Aminoacyl-tRNA biosynthesis	6.1.1.7	TRUE	L-Alanine:tRNA(Ala) ligase (AMP-forming)	[c] : C00002 + C00041 + C01635 <==> C00020 + C00013 + C00886
R03444	0	rn00300 Lysine biosynthesis	4.2.1.-	TRUE	(R)-2-hydroxybutane-1,2,4-tricarboxylate hydro-lyase	[c] : C01251 <==> C04002 + C00001
R_uratet	0	Transport Database	.	FALSE	uratetransport	C00366[e] --> C00366[c]
R_mg2t	0	Transport Database	.	FALSE	mg2transport	C00305[e] --> C00305[c]
R_mant	0	Transport Database	.	FALSE	mantransport	C00159[e] --> C00159[c]
R_st	0	Transport Database	.	FALSE	stransport	C00087[e] --> C00087[c]
R_sucrt	0	Transport Database	.	FALSE	sucrtransport	C00089[e] --> C00089[c]
R00506	0	rn00052 Galactose metabolism	2.4.1.-	TRUE	UDP-alpha-D-galactose:galactan beta-1,4-D-galactosyltransferase	[c] : C00052 + C05796 <==> C05796 + C00015
R00501	0	rn00520 Amino sugar and nucleotide sugar metabolism	1.1.1.-	TRUE	UDP-alpha-D-galactose:NAD+ 6-oxidoreductase	[c] : C00052 + 2 C00003 + C00001 <==> C00617 + 2 C00004 + 2 C00080
R_fe3t	0	Transport Database	.	FALSE	fe3transport	C14819[e] --> C14819[c]
R_na1t	0	Transport Database	.	FALSE	na1transport	C01330[e] --> C01330[c]
R01068	0	rn00680 Methane metabolism	4.1.2.13	TRUE	D-fructose-1,6-bisphosphate D-glyceraldehyde-3-phosphate-lyase (glycerone-phosphate-forming)	[c] : C00354 <==> C00111 + C00118
R05920	0	rn00563 Glycosylphosphatidylinositol(GPI)-anchor biosynthesis	2.7.-.-	TRUE		[c] : C00350 + G00146 <==> C00165 + G00147
R05627	0	rn00550 Peptidoglycan biosynthesis	3.6.1.27	TRUE	undecaprenyl-diphosphate phosphohydrolase	[c] : C04574 + C00001 <==> C17556 + C00009
R_acetonet	0	Transport Database	.	FALSE	acetonetransport	C00207[c] --> C00207[e]
R_4abzt	0	Transport Database	.	FALSE	4abztransport	C00568[e] --> C00568[c]
R06447	0	rn00900 Terpenoid backbone biosynthesis	2.5.1.31	TRUE	(2E,6E)-farnesyl-diphosphate:isopentenyl-diphosphate cistransferase (adding 8 isopentenyl units)	[c] : C00448 + 8 C00129 <==> C04574 + 8 C00013
R_arg_Lt	0	Transport Database	.	FALSE	arg-Ltransport	C00062[e] --> C00062[c]
R07730	0	rn00627 Aminobenzoate degradation	5.4.99.-	TRUE		[c] : C16235 <==> C00632
R01159	0	rn00340 Histidine metabolism	2.1.1.-	TRUE	S-adenosyl-L-methionine:L-histidine N-methyltransferase	[c] : C00135 + C00019 <==> C01152 + C00021
R_urat	0	Transport Database	.	FALSE	uratransport	C00106[e] --> C00106[c]
R_ht	0	Transport Database	.	FALSE	htransport	C00080[c] --> C00080[e]
R05629	0	rn00550 Peptidoglycan biosynthesis	2.7.8.13	TRUE	UDPMurAc(oyl-L-Ala-D-gamma-Glu-L-Lys-D-Ala-D-Ala):undecaprenyl-phosphate phospho-N-acetylmuramoyl-pentapeptide-transferase	[c] : C04702 + C17556 <==> C00105 + C04851
R_cellobioset	0	Transport Database	.	FALSE	cellobiosetransport	C04534[e] --> C04534[c]
R_urit	0	Transport Database	.	FALSE	uritransport	C00299[e] --> C00299[c]
R_gsnt	0	Transport Database	.	FALSE	gsntransport	C00387[e] --> C00387[c]
R05252	0	rn00351 DDT degradation	1.2.-.-	TRUE		[c] : C02370 <==> C06648 + C00001
R02806	0	rn00240 Pyrimidine metabolism	2.4.2.6	TRUE	Nucleoside:purine(pyrimidine) deoxy-D-ribosyltransferase	[c] : C00214 + C00701 <==> C02269 + C00178
R02297	0	rn00230 Purine metabolism	2.4.2.-	TRUE	Xanthosine:orthophosphate ribosyltransferase	[c] : C01762 + C00009 <==> C00385 + C00620
R01015	0	rn00010 Glycolysis / Gluconeogenesis	5.3.1.1	TRUE	D-glyceraldehyde-3-phosphate aldose-ketose-isomerase	[c] : C00118 <==> C00111
R_chsterolt	0	Transport Database	.	FALSE	chsteroltransport	C00187[e] --> C00187[c]
R_lctst	0	Transport Database	.	FALSE	lctstransport	C00243[e] --> C00243[c]
R_spmdt	0	Transport Database	.	FALSE	spmdtransport	C00315[e] --> C00315[c]
R04313	0	rn00310 Lysine degradation	3.4.-.-	TRUE		[c] : C03793 + 2 C00017 <==> C05546 + 2 C00001
R_strch2t	0	Transport Database	.	FALSE	strch2transport	C00369[e] --> C00369[c]
R00602	0	rn01100 Metabolic pathways	1.11.1.7	TRUE	methanol:hydrogen-peroxide oxidoreductase	[c] : C00132 + C00027 <==> C00067 + 2 C00001
R_tcyntt	0	Transport Database	.	FALSE	tcynttransport	C01755[e] --> C01755[c]
R_trp_Lt	0	Transport Database	.	FALSE	trp-Ltransport	C00078[e] --> C00078[c]
R_pydxnt	0	Transport Database	.	FALSE	pydxntransport	C00314[e] --> C00314[c]
R02368	0	rn00830 Retinol metabolism	3.1.1.-	TRUE	retinyl-palmitate palmitohydrolase	[c] : C02588 + C00001 <==> C00473 + C00249
R00435	1000	rn00230 Purine metabolism	2.7.7.6	TRUE	ATP:polynucleotide adenylyltransferase;	[c] : C00002 + C00046 <==> C00013 + C00046
R_gln_Lt	0	Transport Database	.	FALSE	gln-Ltransport	C00064[e] --> C00064[c]
R00437	1000	rn00230 Purine metabolism	2.7.7.8	TRUE	polyribonucleotide:phosphate adenylyltransferase	[c] : C00046 + C00009 <==> C00046 + C00008
R_cytdt	0	Transport Database	.	FALSE	cytdtransport	cytd[e] --> cytd[c]
R_glyt	0	Transport Database	.	FALSE	glytransport	C00037[e] --> C00037[c]
R_galt	0	Transport Database	.	FALSE	galtransport	C00124[e] --> C00124[c]
R08241	0	rn00983 Drug metabolism - other enzymes	2.7.4.-	TRUE		[c] : C04646 + C00002 <==> C16616 + C00008
R_lac_Dt	0	Transport Database	.	TRUE	lac-Dtransport	C00256[c] <==> C00256[e]
R03660	0	rn00970 Aminoacyl-tRNA biosynthesis	6.1.1.20	TRUE	L-Phenylalanine:tRNA(Ala) ligase (AMP-forming)	[c] : C00002 + C00079 + C01648 <==> C00020 + C00013 + C03511
R00321	0		3.5.1.4	TRUE	Acetamide amidohydrolase	[c] : C06244 + C00001 <==> C00033 + C00014
R04573	0	rn00550 Peptidoglycan biosynthesis	6.3.2.10	TRUE	UDP-N-acetylmuramoyl-L-alanyl-D-glutamyl-L-lysine:alanyl-D-alanine ligase (ADP-forming)	[c] : C00002 + C05892 + C00993 <==> C00008 + C00009 + C04702
R_phe_Lt	0	Transport Database	.	FALSE	phe-Ltransport	C00079[e] --> C00079[c]
R03940	0	rn00670 One carbon pool by folate	2.1.2.9	TRUE	10-Formyltetrahydrofolate:L-methionyl-tRNA N-formyltransferase	[c] : C02430 + C00234 <==> C00101 + C03294
R02110	0	rn00500 Starch and sucrose metabolism	2.4.1.18	TRUE	1,4-alpha-D-Glucan:1,4-alpha-D-glucan 6-alpha-D-(1,4-alpha-D-glucano)-transferase	[c] : C00718 <==> C00369
R_o2t	0	Transport Database	.	FALSE	o2transport	C00007[e] --> C00007[c]
R00900	0	rn00270 Cysteine and methionine metabolism	1.8.1.9	TRUE	L-cysteine,glutathione:NADP+ oxidoreductase (disulfide-forming);	[c] : C00097 + C00051 + C00006 <==> C05526 + C00005
R03295	0	rn00330 Arginine and proline metabolism	1.5.-.-	TRUE	trans-4-Hydroxy-L-proline:(acceptor) oxidoreductase	[c] : C01157 + C00016 <==> C04281 + C01352
R_avite1t	0	Transport Database	.	FALSE	avite1transport	avite1[e] --> avite1[c]
R_gthrdt	0	Transport Database	.	FALSE	gthrdtransport	C00051[e] --> C00051[c]
R_met_Lt	0	Transport Database	.	FALSE	met-Ltransport	C00073[e] --> C00073[c]
R01937	0	rn00380 Tryptophan metabolism	1.5.1.-	TRUE		[c] : C00322 + C00014 + C00003 <==> C02220 + C00004 + C00080 + C00001
R_nmnt	0	Transport Database	.	FALSE	nmntransport	C00455[e] --> C00455[c]
R_biomass_target	0	BiomassObjective	.	FALSE	BiomassRxn	[c] : 34.7964804614 C00001 + 40.1701382876 C00002 + 0.00780937124549 C00003 + 0.00780937124549 C00006 + 0.00780937124549 C00010 + 0.00780937124549 C00016 + 0.00780937124549 C00018 + 0.00780937124549 C00019 + 0.2560131613 C00025 + 0.00780937124549 C00034 + 0.595802987171 C00037 + 0.00780937124549 C00038 + 0.500058227661 C00041 + 0.209101254236 C00044 + 0.333545602425 C00047 + 0.234678731192 C00049…
R04979	0	rn00860 Porphyrin and chlorophyll metabolism	1.-.-.-	TRUE	Bilirubin beta-diglucuronide glucuronosohydrolase	[c] : C05787 + 2 C00001 + 3 C00030 <==> C05791 + 2 C00191 + 3 C00028
R_folt	0	Transport Database	.	FALSE	foltransport	C00504[e] --> C00504[c]
R_ptrct	0	Transport Database	.	FALSE	ptrctransport	C00134[e] --> C00134[c]
R_glu_Lt	0	Transport Database	.	FALSE	glu-Ltransport	C00025[e] --> C00025[c]
R09305	0	rn01057 Biosynthesis of type II polyketide products	4.-.-.-	TRUE		[c] : C18329 <==> C18353 + C00001
R_orott	0	Transport Database	.	TRUE	orottransport	C00295[c] <==> C00295[e]
R00382	0		6.5.1.2	TRUE	(Deoxyribonucleotide)n:5'-phospho-(deoxyribonucleotide)m ligase (AMP-forming, NMN-forming)	[c] : C00003 + C00039(n) + C02128(m) <==> C00020 + C00455 + C00039(n+m)
R02788	0	rn00300 Lysine biosynthesis	6.3.2.13	TRUE	UDP-N-acetylmuramoyl-L-alanyl-D-glutamate:(L)-meso-2,6-diaminoheptanedioate gamma-ligase (ADP-forming);	[c] : C00002 + C00692 + C00680 <==> C00008 + C00009 + C04877
R_asp_Lt	0	Transport Database	.	FALSE	asp-Ltransport	C00049[e] --> C00049[c]
R03284	0	rn00310 Lysine degradation	4.1.2.-	TRUE		[c] : C01149 + C00037 <==> C01259
R_val_Lt	0	Transport Database	.	FALSE	val-Ltransport	C00183[e] --> C00183[c]
R_nact	0	Transport Database	.	FALSE	nactransport	C00253[e] --> C00253[c]
R_lys_Lt	0	Transport Database	.	FALSE	lys-Ltransport	C00047[e] --> C00047[c]
R_cellb	0	Transport Database	.	FALSE	cellobiosetransport	C00185[e] --> C00185[c]
R_co2t	0	Transport Database	.	TRUE	co2transport	C00011[c] <==> C00011[e]
R_ca2t	0	Transport Database	.	FALSE	ca2transport	C00076[e] --> C00076[c]
R_dribt	0	Transport Database	.	FALSE	dribtransport	C01801[e] --> C01801[c]
R00399	0		2.3.1.-	TRUE	2-amino-4-ketopentanoate thiolase;	[c] : C00133 + C00024 <==> C03341 + C00010
R08124	0		2.7.1.-	TRUE		[c] : C16488 + C00002 <==> C16489 + C00008
R_xant	0	Transport Database	.	FALSE	xantransport	C00385[e] --> C00385[c]
R00658	0	rn00010 Glycolysis / Gluconeogenesis	4.2.1.11	TRUE	2-phospho-D-glycerate hydro-lyase (phosphoenolpyruvate-forming)	[c] : C00631 <==> C00074 + C00001
R00881	0	rn00051 Fructose and mannose metabolism	3.6.1.-	TRUE	GDP-mannose mannophosphohydrolase	[c] : C00096 + C00001 <==> C00144 + C00636
R01821	0		2.4.1.1	TRUE	1,4-alpha-D-Glucan:orthophosphate alpha-D-glucosyltransferase	[c] : C00718 + C00009 <==> C00718 + C00103
R05583	0		1.1.-.-	TRUE		[c] : C09824 + C00028 <==> C09825 + C00030
R_arab_Dt	0	Transport Database	.	FALSE	arab-Dtransport	C00216[e] --> C00216[c]
R_leu_Lt	0	Transport Database	.	FALSE	leu-Ltransport	C00123[e] --> C00123[c]
R00127	0	rn00230 Purine metabolism	2.7.4.3	TRUE	ATP:AMP phosphotransferase	[c] : C00002 + C00020 <==> 2 C00008
R_fort	0	Transport Database	.	FALSE	fortransport	C00058[c] --> C00058[e]
R01061	0	rn00010 Glycolysis / Gluconeogenesis	1.2.1.12	TRUE	D-glyceraldehyde-3-phosphate:NAD+ oxidoreductase (phosphorylating)	[c] : C00118 + C00009 + C00003 <==> C00236 + C00004 + C00080
R04906	0	rn00380 Tryptophan metabolism	6.3.2.-	TRUE		[c] : C05635 <==> C05832
R00197	0	rn00620 Pyruvate metabolism	1.1.2.4	TRUE	(R)-Lactate:ferricytochrome-c 2-oxidoreductase	[c] : C00256 + 2 C00125 <==> C00022 + 2 C00126 + 2 C00080
R01067	0	rn00710 Carbon fixation in photosynthetic organisms	2.2.1.1	TRUE	D-Fructose 6-phosphate:D-glyceraldehyde-3-phosphate glycolaldehyde transferase	[c] : C00085 + C00118 <==> C00279 + C00231
R_ureat	0	Transport Database	.	FALSE	ureatransport	C00086[c] --> C00086[e]
R01069	0	rn00052 Galactose metabolism	4.1.2.40	TRUE	D-tagatose 1,6-bisphosphate D-glyceraldehyde-3-phosphate-lyase (glycerone-phosphate-forming)	[c] : C03785 <==> C00111 + C00118
R_thft	0	Transport Database	.	FALSE	thftransport	C00101[e] --> C00101[c]
R_btnt	0	Transport Database	.	FALSE	btntransport	C00120[e] --> C00120[c]
R05670	0	rn00231 Puromycin biosynthesis	2.-.-.-	TRUE		[c] : C07025 <==> C07026
R05672	0	rn00231 Puromycin biosynthesis	2.3.-.-	TRUE		[c] : C07027 + C00024 <==> C07028 + C00010
R_cd2t	0	Transport Database	.	FALSE	cd2transport	C01413[e] --> C01413[c]
R01518	0	rn00010 Glycolysis / Gluconeogenesis	5.4.2.11	TRUE	D-phosphoglycerate 2,3-phosphomutase	[c] : C00631 <==> C00197
R_mobdt	0	Transport Database	.	FALSE	mobdtransport	C06232[e] --> C06232[c]
R04519	0	rn00550 Peptidoglycan biosynthesis	2.4.1.129	TRUE	[poly-N-acetyl-D-glucosaminyl-(1->4)-(N-acetyl-D-muramoylpentapeptide)]-diphosphoundecaprenol:[N-acetyl-D-glucosaminyl-(1->4)-N-acetyl-D-muramoylpentapeptide]-diphosphoundecaprenol polysaccharidetransferase;	[c] : C05898 + C11827 <==> C04574 + C11827
R05577	0	rn00970 Aminoacyl-tRNA biosynthesis	6.1.1.12	TRUE	L-Aspartate:tRNA(Asp) ligase (AMP-forming)	[c] : C01638 + C00049 + C00002 <==> C02984 + C00013 + C00020
R01503	0	rn00600 Sphingolipid metabolism	2.7.8.-	TRUE	CDP-ethanolamine:N-acylsphingosine ethanolaminephosphotransferase	[c] : C00570 + C00195 <==> C00055 + C06062
R01512	0	rn00010 Glycolysis / Gluconeogenesis	2.7.2.3	TRUE	ATP:3-phospho-D-glycerate 1-phosphotransferase	[c] : C00002 + C00197 <==> C00008 + C00236
R_pnto_Rt	0	Transport Database	.	FALSE	pnto-Rtransport	C00864[e] --> C00864[c]
R03655	0	rn00970 Aminoacyl-tRNA biosynthesis	6.1.1.21	TRUE	L-Histidine:tRNA(His) ligase (AMP-forming)	[c] : C00002 + C00135 + C01643 <==> C00020 + C00013 + C02988
R_thymt	0	Transport Database	.	FALSE	thymtransport	C00178[e] --> C00178[c]
R02634	0	rn00520 Amino sugar and nucleotide sugar metabolism	2.7.7.-	TRUE	UTP:1-Phospho-alpha-D-galacturonate uridylyltransferase;	[c] : C00617 + C00013 <==> C04037 + C00075
R00118	0	rn00760 Nicotinate and nicotinamide metabolism	3.1.3.-	TRUE	NADP+ 2'-phosphohydrolase	[c] : C00006 + C00001 <==> C00009 + C00003
R_adet	0	Transport Database	.	FALSE	adetransport	C00147[e] --> C00147[c]
R00660	0	rn00520 Amino sugar and nucleotide sugar metabolism	2.5.1.7	TRUE	Phosphoenolpyruvate:UDP-N-acetyl-D-glucosamine 1-carboxyvinyl-transferase	[c] : C00074 + C00043 <==> C04631 + C00009
R_thymdt	0	Transport Database	.	FALSE	thymdtransport	C00214[e] --> C00214[c]
R05578	0	rn00860 Porphyrin and chlorophyll metabolism	6.1.1.17	TRUE	L-glutamate:tRNA(Glu) ligase (AMP-forming)	[c] : C01641 + C00025 + C00002 <==> C02987 + C00013 + C00020
R_hxant	0	Transport Database	.	FALSE	hxantransport	C00262[e] --> C00262[c]
R04686	0	rn00940 Phenylpropanoid biosynthesis	5.2.1.-	TRUE		[c] : C05158 <==> C05839
R_strch1t	0	Transport Database	.	FALSE	strch1transport	C00369[e] --> C00369[c]
R_csnt	0	Transport Database	.	FALSE	csntransport	C00380[e] --> C00380[c]
R_amett	0	Transport Database	.	FALSE	amettransport	C00019[e] --> C00019[c]
R02241	0	rn00561 Glycerolipid metabolism	2.3.1.51	TRUE	acyl-CoA:1-acyl-sn-glycerol-3-phosphate 2-O-acyltransferase	[c] : C00416 + C00010 <==> C00681 + C00040
R_fmnt	0	Transport Database	.	FALSE	fmntransport	C00061[e] --> C00061[c]
R00429	0	rn00230 Purine metabolism	2.7.6.5	TRUE	ATP:GTP 3'-diphosphotransferase	[c] : C00002 + C00044 <==> C00020 + C04494
R_ascb_Lt	0	Transport Database	.	FALSE	ascb-Ltransport	C00072[e] --> C00072[c]
R01818	0	rn00051 Fructose and mannose metabolism	5.4.2.8	TRUE	D-mannose 6-phosphate 1,6-phosphomutase	[c] : C00275 <==> C00636
R01220	0	rn00670 One carbon pool by folate	1.5.1.5	TRUE	5,10-methylenetetrahydrofolate:NADP+ oxidoreductase	[c] : C00143 + C00006 <==> C00445 + C00005
R00703	0	rn00010 Glycolysis / Gluconeogenesis	1.1.1.27	TRUE	(S)-Lactate:NAD+ oxidoreductase	[c] : C00186 + C00003 <==> C00022 + C00004 + C00080
R_cu2t	0	Transport Database	.	FALSE	cu2transport	C00070[e] --> C00070[c]
R_ile_Lt	0	Transport Database	.	FALSE	ile-Ltransport	C00407[e] --> C00407[c]
R_so4t	0	Transport Database	.	FALSE	so4transport	C00059[e] --> C00059[c]
R05669	0	rn00231 Puromycin biosynthesis	3.-.-.-	TRUE		[c] : C07024 <==> C07025 + C00013
R07460	0	rn00730 Thiamine metabolism	2.8.1.7	TRUE	L-cysteine:[ThiI] sulfurtransferase	[c] : C15811 + C00097 <==> C15812 + C00041
R01288	0	rn00270 Cysteine and methionine metabolism	2.5.1.-	TRUE	O4-succinyl-L-homoserine:hydrogen sulfide S-(3-amino-3-carboxypropyl)transferase;	[c] : C01118 + C00283 <==> C00155 + C00042
R_nh4t	0	Transport Database	.	TRUE	nh4transport	C00014[c] <==> C00014[e]
R_xyltt	0	Transport Database	.	FALSE	xylttransport	C00379[e] --> C00379[c]
R00315	0	rn00430 Taurine and hypotaurine metabolism	2.7.2.1	TRUE	ATP:acetate phosphotransferase	[c] : C00002 + C00033 <==> C00008 + C00227
R01051	0	rn00030 Pentose phosphate pathway	2.7.1.15	TRUE	ATP:D-ribose 5-phosphotransferase	[c] : C00002 + C00121 <==> C00008 + C00117
R_coat	0	Transport Database	.	FALSE	coatransport	C00010[e] --> C00010[c]
R02689	0	rn00561 Glycerolipid metabolism	2.4.1.157	TRUE	UDPglucose:1,2-diacylglycerol 3-D-glucosyltransferase	[c] : C00029 + C00641 <==> C00015 + C04046
R_mal_Lt	0	Transport Database	.	TRUE	mal-Ltransport	C00149[c] <==> C00149[e]
R_his_Lt	0	Transport Database	.	FALSE	his-Ltransport	C00135[e] --> C00135[c]
R_rib_Dt	0	Transport Database	.	FALSE	rib-Dtransport	C00121[e] --> C00121[c]
R00571	-1000	rn00240 Pyrimidine metabolism	6.3.4.2	TRUE	UTP:ammonia ligase (ADP-forming)	[c] : C00002 + C00075 + C00014 <==> C00008 + C00009 + C00063
R_mn2t	0	Transport Database	.	FALSE	mn2transport	C00034[e] --> C00034[c]
R_vitd2t	0	Transport Database	.	FALSE	vitd2transport	vitd2[e] --> vitd2[c]
R04212	0	rn00970 Aminoacyl-tRNA biosynthesis	6.3.5.6	TRUE	Asp-tRNA(Asn):L-glutamine amido-ligase (ADP-forming)	[c] : C03402 + C00025 + C00009 + C00008 <==> C06113 + C00064 + C00002 + C00001
R03665	0	rn00970 Aminoacyl-tRNA biosynthesis	6.1.1.9	TRUE	L-Valine:tRNAVal ligase (AMP-forming)	[c] : C00002 + C00183 + C01653 <==> C00020 + C00013 + C02554
R03664	0	rn00970 Aminoacyl-tRNA biosynthesis	6.1.1.2	TRUE	L-Tryptophan -tRNA(Trp) ligase (AMP-forming)	[c] : C00002 + C00078 + C01652 <==> C00020 + C00013 + C03512
R00102	0	rn00760 Nicotinate and nicotinamide metabolism	3.5.1.-	TRUE	NAD+ glycohydrolase	[c] : C00003 + C00001 <==> C00153 + C00301
R03661	0	rn00970 Aminoacyl-tRNA biosynthesis	6.1.1.15	TRUE	L-proline:tRNA(Pro) ligase (AMP-forming)	[c] : C00002 + C00148 + C01649 <==> C00020 + C00013 + C02702
R_pro_Lt	0	Transport Database	.	FALSE	pro-Ltransport	C00148[e] --> C00148[c]
R03663	0	rn00970 Aminoacyl-tRNA biosynthesis	6.1.1.3	TRUE	L-Threonine:tRNA(Thr) ligase (AMP-forming)	[c] : C00002 + C00188 + C01651 <==> C00020 + C00013 + C02992
R03662	0	rn00970 Aminoacyl-tRNA biosynthesis	6.1.1.11	TRUE	L-Serine:tRNA(Ser) ligase (AMP-forming)	[c] : C00002 + C00065 + C01650 <==> C00020 + C00013 + C02553
R_cholt	0	Transport Database	.	FALSE	choltransport	C00114[e] --> C00114[c]
R02014	0	rn00230 Purine metabolism	1.17.4.2	TRUE	2'-Deoxyadenosine 5'-triphosphate:oxydized-thioredoxin 2'-oxidoreductase	[c] : C00131 + C00343 + C00001 <==> C00002 + C00342
R_lac_Lt	0	Transport Database	.	TRUE	lac-Ltransport	C00186[c] <==> C00186[e]
R00568	-1000	rn00240 Pyrimidine metabolism	3.5.4.13	TRUE	CTP aminohydrolase	[c] : C00063 + C00001 <==> C00075 + C00014
R_guat	0	Transport Database	.	FALSE	guatransport	C00242[e] --> C00242[c]
R_ornt	0	Transport Database	.	FALSE	orntransport	C00077[e] --> C00077[c]
R00772	0		5.3.1.8	TRUE	D-mannose-6-phosphate aldose-ketose-isomerase	[c] : C00275 <==> C00085
R00771	0		5.3.1.9	TRUE	D-glucose-6-phosphate aldose-ketose-isomerase	[c] : C00092 <==> C00085
R_acact	0	Transport Database	.	FALSE	acactransport	C00164[c] --> C00164[e]
R_maltt	0	Transport Database	.	FALSE	malttransport	C00208[e] --> C00208[c]
R_inst	0	Transport Database	.	FALSE	instransport	C00294[e] --> C00294[c]
R08360	0	rn00480 Glutathione metabolism	1.11.1.-	TRUE	tryparedoxin:hydroperoxide oxidoreductase	[c] : C16663 + C15498 <==> C16664 + C00001 + C01335
R_glc_Dt	0	Transport Database	.	FALSE	glc-Dtransport	C00031[e] --> C00031[c]
R_nadt	0	Transport Database	.	FALSE	nadtransport	C00003[e] --> C00003[c]
R03905	0	rn00970 Aminoacyl-tRNA biosynthesis	6.3.5.7	TRUE	Glu-tRNA(Gln):L-glutamine amido-ligase(ADP-forming)	[c] : C02282 + C00025 + C00009 + C00008 <==> C06112 + C00064 + C00002 + C00001
R_b_D_glucoset	0	Transport Database	.	FALSE	b-D-glucosetransport	C00221[e] --> C00221[c]
R02918	0	rn00970 Aminoacyl-tRNA biosynthesis	6.1.1.1	TRUE	L-Tyrosine:tRNA(Tyr) ligase (AMP-forming)	[c] : C00002 + C00082 + C00787 <==> C00020 + C00013 + C02839
R_retinolt	0	Transport Database	.	FALSE	retinoltransport	retinol[e] --> retinol[c]
R00200	0	rn00010 Glycolysis / Gluconeogenesis	2.7.1.40	TRUE	ATP:pyruvate 2-O-phosphotransferase	[c] : C00002 + C00022 <==> C00008 + C00074
R_fumt	0	Transport Database	.	TRUE	fumtransport	C00122[c] <==> C00122[e]
R06970	0	rn00791 Atrazine degradation	3.5.4.-	TRUE		[c] : C14147 + C00001 <==> C14148 + C00014
R_a_D_glucoset	0	Transport Database	.	FALSE	a-D-glucosetransport	C00031[e] --> C00031[c]
R01122	0	rn00908 Zeatin biosynthesis	2.5.1.75	TRUE	delta2-isopentenyl-diphosphate:tRNA isopentenyltransferase	[c] : C00235 + C00066 <==> C00013 + C04432
R_cys_Lt	0	Transport Database	.	FALSE	cys-Ltransport	C00097[e] --> C00097[c]
R_pyrt	0	Transport Database	.	TRUE	pyrtransport	C00022[c] <==> C00022[e]
R02549	0	rn00330 Arginine and proline metabolism	1.2.1.-	TRUE	4-aminobutanal:NAD+ 1-oxidoreductase;	[c] : C00555 + C00003 + C00001 <==> C00334 + C00004 + C00080
R_tyr_Lt	0	Transport Database	.	FALSE	tyr-Ltransport	C00082[e] --> C00082[c]
R03658	0	rn00970 Aminoacyl-tRNA biosynthesis	6.1.1.6	TRUE	L-Lysine:tRNALys ligase (AMP-forming)	[c] : C00002 + C00047 + C01646 <==> C00020 + C00013 + C01931
R03659	0	rn00970 Aminoacyl-tRNA biosynthesis	6.1.1.10	TRUE	L-Methionine:tRNAMet ligase (AMP-forming)	[c] : C00002 + C00073 + C01647 <==> C00020 + C00013 + C02430
R_zymstt	0	Transport Database	.	FALSE	zymsttransport	C05437[e] --> C05437[c]
R_celluloset	0	Transport Database	.	FALSE	cellulosetransport	C00760[e] --> C00760[c]
R03650	0	rn00970 Aminoacyl-tRNA biosynthesis	6.1.1.16	TRUE	L-Cysteine:tRNA(Cys) ligase (AMP-forming)	[c] : C00002 + C00097 + C01639 <==> C00020 + C00013 + C03125
R_pit	0	Transport Database	.	FALSE	pitransport	C00009[e] --> C00009[c]
R_asn_Lt	0	Transport Database	.	FALSE	asn-Ltransport	C00152[e] --> C00152[c]
R_zn2t	0	Transport Database	.	FALSE	zn2transport	C00038[e] --> C00038[c]
R03656	0	rn00970 Aminoacyl-tRNA biosynthesis	6.1.1.5	TRUE	L-Isoleucine:tRNA(Ile) ligase (AMP-forming)	[c] : C00002 + C00407 + C01644 <==> C00020 + C00013 + C03127
R03657	0	rn00970 Aminoacyl-tRNA biosynthesis	6.1.1.4	TRUE	L-Leucine:tRNA(Leu) ligase (AMP-forming)	[c] : C00002 + C00123 + C01645 <==> C00020 + C00013 + C02047
R_acaldt	0	Transport Database	.	FALSE	acaldtransport	C00084[c] --> C00084[e]
R00289	0	rn00040 Pentose and glucuronate interconversions	2.7.7.9	TRUE	UTP:alpha-D-glucose-1-phosphate uridylyltransferase	[c] : C00075 + C00103 <==> C00013 + C00029
R07386	0	rn00565 Ether lipid metabolism	2.6.-.-	TRUE		[c] : C04756 + C00114 <==> C00958 + C00189
R_fe2t	0	Transport Database	.	FALSE	fe2transport	C00023[e] --> C00023[c]
R01055	0	rn00240 Pyrimidine metabolism	3.2.-.-	TRUE	uracil hydro-lyase (adding D-ribose 5-phosphate;pseudouridine-5'-phosphate-forming)	[c] : C00106 + C00117 <==> C01168 + C00001
R08170	0	rn00380 Tryptophan metabolism	4.4.1.-	TRUE		[c] : C16518 + C00001 <==> C16516 + C00022 + C00014
R_ribflvt	0	Transport Database	.	FALSE	ribflvtransport	C00255[e] --> C00255[c]
R01056	0	rn00030 Pentose phosphate pathway	5.3.1.6	TRUE	D-ribose-5-phosphate aldose-ketose-isomerase	[c] : C00117 <==> C00199
R_thr_Lt	0	Transport Database	.	FALSE	thr-Ltransport	C00188[e] --> C00188[c]
R_ser_Lt	0	Transport Database	.	FALSE	ser-Ltransport	C00065[e] --> C00065[c]
R03647	0	rn00970 Aminoacyl-tRNA biosynthesis	6.1.1.23	TRUE	L-Aspartate:tRNAAsp ligase (AMP-forming)	[c] : C00002 + C00049 + C01637 <==> C00020 + C00013 + C06113
R_pydxt	0	Transport Database	.	FALSE	pydxtransport	C00250[e] --> C00250[c]
R_ala_Lt	0	Transport Database	.	FALSE	ala-Ltransport	C00041[e] --> C00041[c]
R03599	0	rn00450 Selenocompound metabolism	4.4.1.16	TRUE	L-selenocysteine selenide-lyase (L-alanine-forming)	[c] : C05688 + C00030 <==> C01528 + C00041 + C00028
R01529	0	rn00030 Pentose phosphate pathway	5.1.3.1	TRUE	D-Ribulose-5-phosphate 3-epimerase	[c] : C00199 <==> C00231
R06730	0	rn00960 Tropane, piperidine and pyridine alkaloid biosynthesis	5.1.-.-	TRUE		[c] : C10858 <==> C12449
R03646	0	rn00970 Aminoacyl-tRNA biosynthesis	6.1.1.19	TRUE	L-Arginine:tRNA(Arg) ligase (AMP-forming)	[c] : C00002 + C00062 + C01636 <==> C00020 + C00013 + C02163
R_thmt	0	Transport Database	.	FALSE	thmtransport	C00378[e] --> C00378[c]
R00899	0	rn00480 Glutathione metabolism	3.4.11.2	TRUE	L-cysteinylglycine dipeptidase	[c] : C01419 + C00001 <==> C00097 + C00037
R_phemet	0	Transport Database	.	FALSE	phemetransport	C00032[e] --> C00032[c]
R_clt	0	Transport Database	.	FALSE	cltransport	C00698[e] --> C00698[c]
R00086	0	rn00230 Purine metabolism	3.6.1.3	TRUE	ATP phosphohydrolase	[c] : C00002 + C00001 <==> C00008 + C00009
R_ncamt	0	Transport Database	.	FALSE	ncamtransport	C00153[e] --> C00153[c]
R_ni2t	0	Transport Database	.	FALSE	ni2transport	C00291[e] --> C00291[c]
R00004	1000		3.6.1.1	TRUE	diphosphate phosphohydrolase;	[c] : C00013 + C00001 <==> 2 C00009
R_etoht	0	Transport Database	.	FALSE	etohtransport	C00469[c] --> C00469[e]
R05527	0		5.1.3.-	TRUE	dTDP-4-oxo-2,6-dideoxy-D-glucose 5-epimerase	[c] : C11922 <==> C06622
R_sprmt	0	Transport Database	.	FALSE	sprmtransport	C00750[e] --> C00750[c]
R02664	0		2.7.2.-	TRUE		[c] : C00631 + C00002 <==> C01159 + C00008
R01906	0	rn00040 Pentose and glucuronate interconversions	5.3.1.-	TRUE	L-lyxose aldose-ketose-isomerase	[c] : C00312 <==> C01508
R_xyl_Dt	0	Transport Database	.	FALSE	xyl-Dtransport	C00181[e] --> C00181[c]
R_act	0	Transport Database	.	TRUE	actransport	C00033[c] <==> C00033[e]
R03244	0	rn00040 Pentose and glucuronate interconversions	5.-.-.-	TRUE	L-ribulose-5-phosphate 3-epimerase;	[c] : C01101 <==> C03291
R00291	0	rn00052 Galactose metabolism	5.1.3.2	TRUE	UDP-glucose 4-epimerase;	[c] : C00029 <==> C00052
R00375	0	rn00230 Purine metabolism	2.7.7.7	TRUE	Deoxyadenosine 5'-triphosphate:DNA deoxynucleotidyltransferase (DNA-directed)	[c] : C00131 + C00039 <==> C00013 + C00039
R_frut	0	Transport Database	.	FALSE	frutransport	C00095[e] --> C00095[c]

## Sheet: SupDat2c_draft_model_Lcrispatus
ReactionID	Description	Reversible	Pathway	ECNumber	Reaction
R05582	.	TRUE	rn00632 Benzoate degradation via CoA ligation	1.1.1.-	[c] : C09812 + nad <==> C09813 + nadh + h
R05581	.	TRUE	rn00632 Benzoate degradation via CoA ligation	1.1.1.-	[c] : C06749 + nad <==> C09821 + nadh + h
R03234	.	TRUE	rn00051 Fructose and mannose metabolism	1.1.1.-	[c] : sbt6p + nadp <==> C02888 + nadph + h
R08383	.	TRUE	rn00830 Retinol metabolism	1.1.1.-	[c] : nadp + retinol-9-cis <==> h + nadph + retinal-cis-9
R08380	11-cis-retinol: NADP+ oxidoreductase	TRUE	rn00830 Retinol metabolism	1.1.1.-	[c] : nadp + retinol-cis-11 <==> h + nadph + retinal-11-cis
R02993	.	TRUE	rn00750 Vitamin B6 metabolism	1.1.1.-	[c] : 4pyrdx + nad <==> C06050 + nadh + h
R02528	.	FALSE	rn00260 Glycine, serine and threonine metabolism	1.1.1.-	[c] : h + mthgxl + nadph --> acetol + nadp
R07759	.	TRUE	rn01040 Biosynthesis of unsaturated fatty acids	1.1.1.-	[c] : 3ohodcoa + nadph + h <==> C16217 + nadp
R03048	11-cis-Retinol:NAD+ oxidoreductase	TRUE	rn00830 Retinol metabolism	1.1.1.-	[c] : nad + retinol-cis-11 <==> h + nadh + retinal-11-cis
R03545	.	TRUE	rn00650 Butanoate metabolism	1.1.1.-	[c] : C01412 + nadph + h <==> C06142 + nadp
R04375	.	TRUE	rn00053 Ascorbate and aldarate metabolism	1.1.1.-	[c] : C03826 + nad <==> C05406 + nadh
R07676	.	TRUE	rn00053 Ascorbate and aldarate metabolism	1.1.1.-	[c] : C15930 + nadp <==> galur + nadph + h
R08379	retinol: NADP+ oxidoreductase	TRUE	rn00830 Retinol metabolism	1.1.1.-	[c] : nadp + retinol <==> h + nadph + retinal
R08141	.	TRUE	rn00981 Insect hormone biosynthesis	1.1.1.-	[c] : C02513 + nadh + h <==> C00477 + nad
R08140	.	TRUE	rn00981 Insect hormone biosynthesis	1.1.1.-	[c] : C02513 + nadh + h <==> C16496 + nad
R07658	.	TRUE	rn00520 Nucleotide sugars metabolism	1.1.1.-	[c] : udpglcur + nad <==> C16155 + co2 + nadh + h
R03544	.	TRUE	rn00650 Butanoate metabolism	1.1.1.-	[c] : C01412 + nadh + h <==> C06142 + nad
R00501	.	TRUE	rn00520 Nucleotide sugars metabolism	1.1.1.-	[c] : udpgal + 2 nad + h2o <==> C00617 + 2 nadh + 2 h
R08442	.	TRUE		1.1.1.-	[c] : C16703 + nadph <==> C12173 + nadp
R02983	dTDP-D-glucose dehydrogenase, plant	TRUE	rn00520 Nucleotide sugars metabolism	1.1.1.-	[c] : dtdpglu + 2 nadp + h2o <==> C06017 + 2 nadph + 2 h
R05351	.	TRUE	rn00625 Tetrachloroethene degradation	1.1.1.-	[c] : C06548 + coa + nad <==> accoa + nadh + h
R03792	.	TRUE		1.1.1.-	[c] : C01984 + nad <==> C02137 + nadh + h
R04812	.	TRUE	rn00120 Bile acid biosynthesis	1.1.1.-	[c] : C05450 + nad <==> cholcoaone + nadh + h
R04810	.	TRUE	rn00120 Bile acid biosynthesis	1.1.1.-	[c] : thcholoylcoa + nad <==> xoltetrol|dhocholoylcoa + nadh + h
R03317	UDP-N-acetyl-D-mannosamine:NAD+ 1-oxidoreductase	FALSE	rn00530 Aminosugars metabolism	1.1.1.-	[c] : h2o + 2 nad + uacmam --> 3 h + 2 nadh + uacmamu
R06891	.	TRUE	rn00363 Bisphenol A degradation	1.1.1.-	[c] : C13638 + nad <==> C10700 + nadh + h
R06894	.	TRUE	rn00530 Aminosugars metabolism	1.1.1.-	[c] : udpacgal + 2 nad + h2o <==> C13952 + 2 nadh + 2 h
R02777	dTDP-6-deoxy-L-mannose:NADP+ 4-oxidoreductase	FALSE	rn00520 Nucleotide sugars metabolism ||rn00521 Streptomycin biosynthesis ||rn00523 Polyketide sugar unit biosynthesis	1.1.1.133	[c] : dtdp4d6dm + h + nadph --> dtdprmn + nadp
R04778	dTDP-6-deoxy-L-mannose:NADP+ 4-oxidoreductase	TRUE	rn00520 Nucleotide sugars metabolism	1.1.1.133	[c] : C05386 + nadp <==> C05344 + nadph + h
R02703	D-Mannitol-1-phosphate:NAD+ 5-oxidoreductase	TRUE	rn00051 Fructose and mannose metabolism	1.1.1.17	[c] : mnl1p + nad <==> f6p-B + nadh + h
R00758	D-Mannitol-1-phosphate:NAD+ 5-oxidoreductase	TRUE		1.1.1.17	[c] : mnl1p + nad <==> f6p + h + nadh
R01000	2-Hydroxybutyrate:NAD+ oxidoreductase	TRUE	rn00640 Propanoate metabolism	1.1.1.27	[c] : 2hb + nad <==> 2obut + h + nadh
R00703	(S)-Lactate:NAD+ oxidoreductase	TRUE	rn00010 Glycolysis / Gluconeogenesis ||rn00620 Pyruvate metabolism	1.1.1.27	[c] : lac-L + nad <==> h + nadh + pyr
R03104	3-Mercaptolactate:NAD+ oxidoreductase	TRUE	rn00272 Cysteine metabolism	1.1.1.27	[c] : mercplac + nad <==> h + mercppyr + nadh
R_LDH_L	L-lactatedehydrogenase	TRUE	Glycolysis/Gluconeogenesis	1.1.1.27	[c] : lac-L + nad <==> h + nadh + pyr
R00704	(R)-Lactate:NAD+ oxidoreductase	TRUE	rn00620 Pyruvate metabolism	1.1.1.28	[c] : lac-D + nad <==> h + nadh + pyr
R01773	L-Homoserine:NAD+ oxidoreductase	FALSE	rn00260 Glycine, serine and threonine metabolism ||rn00300 Lysine biosynthesis	1.1.1.3	[c] : aspsa + h + nadh --> hom-L + nad
R01775	L-Homoserine:NADP+ oxidoreductase	TRUE	rn00260 Glycine, serine and threonine metabolism ||rn00300 Lysine biosynthesis	1.1.1.3	[c] : hom-L + nadp <==> aspsa + h + nadph
R_HSDyi	homoserinedehydrogenase(NADP),irreversible	FALSE	Glycine and Serine Metabolism	1.1.1.3	[c] : aspsa + h + nadph --> hom-L + nadp
R01528	6-phospho-D-gluconate:NADP+ 2-oxidoreductase (decarboxylating)	FALSE	rn00030 Pentose phosphate pathway ||rn00480 Glutathione metabolism	1.1.1.44	[c] : 6pgc + nadp --> co2 + nadph + ru5p-D
R_GNDer	phosphogluconatedehydrogenase,endoplasmicreticulum	FALSE	Pentose Phosphate Pathway	1.1.1.44	[c] : 6pgc + nadp --> co2 + nadph + ru5p-D
R00835	D-Glucose-6-phosphate:NADP+ 1-oxoreductase	FALSE		1.1.1.49	[c] : g6p + nadp --> 6pgl + h + nadph
R02736	beta-D-Glucose-6-phosphate:NADP+ 1-oxoreductase	TRUE	rn00030 Pentose phosphate pathway ||rn00480 Glutathione metabolism	1.1.1.49	[c] : g6p-B + nadp <==> 6pgl + nadph + h
R_G6PDH3	glucose6-phosphatedehydrogenase(F420-Dependent)	FALSE	Central Metabolism	1.1.1.49	[c] : f420-2 + g6p --> 6pgl + f420-2h2
R_G6PDH2r	glucose6-phosphatedehydrogenase	TRUE	Pentose Phosphate Pathway	1.1.1.49	[c] : g6p + nadp <==> 6pgl + h + nadph
R02081	(R)-Mevalonate:NAD+ oxidoreductase (CoA-acetylating)	TRUE		1.1.1.88	[c] : mev-R + coa + 2 nad <==> hmgcoa + 2 nadh + 2 h
R00844	sn-Glycerol-3-phosphate:NADP+ 2-oxidoreductase	TRUE	rn00564 Glycerophospholipid metabolism	1.1.1.94	[c] : glyc3p + nadp <==> dhap + h + nadph
R00090	NADH:hydrogen-peroxide oxidoreductase	TRUE		1.11.1.1	[c] : h2o2 + nadh + h <==> nad + 2 h2o
R02024	2'-Deoxycytidine diphosphate:oxidized-thioredoxin 2'-oxidoreductase	FALSE	rn00240 Pyrimidine metabolism	1.17.4.1	[c] : cdp + trdrd --> dcdp + h2o + trdox
R08364	2'-deoxyribonucleoside-diphosphate:trypanothione-disulfide 2'-oxidoreductase	TRUE	rn00480 Glutathione metabolism	1.17.4.1	[c] : C04232 + C03170 + h2o <==> C03723 + C02090
R08363	2'-deoxyribonucleoside-diphosphate:tryparedoxin-disulfide 2'-oxidoreductase	TRUE	rn00480 Glutathione metabolism	1.17.4.1	[c] : C04232 + C16664 + h2o <==> C03723 + C16663
R02017	2'-Deoxyadenosine 5'-diphosphate:oxidized-thioredoxin 2'-oxidoreductase	FALSE	rn00230 Purine metabolism	1.17.4.1	[c] : adp + trdrd --> dadp + h2o + trdox
R02019	2'-Deoxyguanosine 5'-diphosphate:oxidized-thioredoxin 2'-oxidoreductase	FALSE	rn00230 Purine metabolism	1.17.4.1	[c] : gdp + trdrd --> dgdp + h2o + trdox
R02018	2'-Deoxyuridine 5'-diphosphate:oxidized-thioredoxin 2'-oxidoreductase	FALSE	rn00240 Pyrimidine metabolism	1.17.4.1	[c] : trdrd + udp --> dudp + h2o + trdox
R04294	2'-Deoxyribonucleoside diphosphate:oxidized-thioredoxin 2'-oxidoreductase	TRUE		1.17.4.1	[c] : C04232 + trdox + h2o <==> C03723 + trdrd
R_RNDR1n	ribonucleoside-diphosphatereductase,nuclear	FALSE	Nucleotide Salvage Pathway	1.17.4.1	[c] : adp + trdrd --> dadp + h2o + trdox
R_RNDR3n	ribonucleoside-diphosphatereductase(CDP),nuclear	FALSE	Nucleotide Salvage Pathway	1.17.4.1	[c] : cdp + trdrd --> dcdp + h2o + trdox
R_RNDR4	ribonucleoside-diphosphatereductase(UDP)	FALSE	Nucleotides	1.17.4.1	[c] : trdrd + udp --> dudp + h2o + trdox
R_RNDR2n	ribonucleoside-diphosphatereductase(GDP),nuclear	FALSE	Nucleotide Salvage Pathway	1.17.4.1	[c] : gdp + trdrd --> dgdp + h2o + trdox
R02020	2'-Deoxyguanosine 5'-triphosphate:oxydized-thioredoxin 2'-oxidoreductase	FALSE	rn00230 Purine metabolism	1.17.4.2	[c] : gtp + trdrd --> dgtp + h2o + trdox
R02022	2'-Deoxyuridine 5'-triphosphate:oxydized-thioredoxin 2'-oxidoreductase	FALSE	rn00240 Pyrimidine metabolism	1.17.4.2	[c] : ctp + trdrd --> dctp + h2o + trdox
R02023	2'-Deoxyuridine 5'-triphosphate:oxydized-thioredoxin 2'-oxidoreductase	FALSE	rn00240 Pyrimidine metabolism	1.17.4.2	[c] : trdrd + utp --> dutp + h2o + trdox
R04315	2'-Deoxyribonucleoside triphosphate:oxydized-thioredoxin 2'-oxidoreductase	TRUE		1.17.4.2	[c] : C04283 + trdox + h2o <==> C03802 + trdrd
R02014	2'-Deoxyadenosine 5'-triphosphate:oxydized-thioredoxin 2'-oxidoreductase	FALSE	rn00230 Purine metabolism	1.17.4.2	[c] : atp + trdrd --> datp + h2o + trdox
R01195	Ferredoxin:NADP+ oxidoreductase	FALSE		1.18.1.2	[c] : fdxrd + nadp --> fdxox + h + nadph
R06408	trans-2-Methyl-5-isopropylhexa-2,5-dienal dehydrogenase	TRUE	rn00903 Limonene and pinene degradation	1.2.1.-	[c] : C11942 + nad + h2o <==> C11943 + nadh + h
R06407	cis-2-Methyl-5-isopropylhexa-2,5-dienal dehydrogenase	TRUE	rn00903 Limonene and pinene degradation	1.2.1.-	[c] : C04435 + nad + h2o <==> C11944 + nadh + h
R07417	.	TRUE	rn00220 Urea cycle and metabolism of amino groups	1.2.1.-	[c] : C15700 + nad + h2o <==> C15767 + nadh + h
R07418	.	TRUE	rn00220 Urea cycle and metabolism of amino groups	1.2.1.-	[c] : C15700 + nadp + h2o <==> C15767 + nadph + h
R06935	.	TRUE	rn00624 1- and 2-Methylnaphthalene degradation	1.2.1.-	[c] : C14108 + nad + h2o <==> C14109 + nadh + h
R06918	.	TRUE	rn00624 1- and 2-Methylnaphthalene degradation	1.2.1.-	[c] : C14090 + nad + h2o <==> C14091 + nadh + h
R06914	.	TRUE	rn00624 1- and 2-Methylnaphthalene degradation	1.2.1.-	[c] : C14087 + nad + h2o <==> C14088 + nadh + h
R08086	.	TRUE	rn00281 Geraniol degradation	1.2.1.-	[c] : C01499 + nad + h2o <==> C16461 + nadh + h
R08087	.	TRUE	rn00281 Geraniol degradation	1.2.1.-	[c] : C09848 + nad + h2o <==> C16462 + nadh + h
R04916	.	TRUE	rn00380 Tryptophan metabolism	1.2.1.-	[c] : C05654 + nad + h2o <==> C05655 + nadh + h
R04917	.	TRUE	rn00380 Tryptophan metabolism	1.2.1.-	[c] : C05654 + nadp + h2o <==> C05655 + nadph + h
R06843	.	TRUE	rn00300 Lysine biosynthesis	1.2.1.-	[c] : C12987 + nadph + h <==> C12988 + nadp + pi
R05649	.	TRUE	rn00626 Naphthalene and anthracene degradation	1.2.1.-	[c] : C11427 + nad + h2o <==> C03203 + nadh + h
R03790	.	TRUE		1.2.1.-	[c] : C01983 + nad <==> C02137 + nadh + h
R06928	.	TRUE	rn00624 1- and 2-Methylnaphthalene degradation	1.2.1.-	[c] : C14099 + nad + h2o <==> C14101 + nadh + h
R05643	2-carboxybenzaldehyde dehydrogenase	TRUE	rn00626 Naphthalene and anthracene degradation	1.2.1.-	[c] : C03057 + nad + h2o <==> C01606 + nadh + h
R07441	sinapoyl aldehyde:NAD oxidoreductase	TRUE	rn00940 Phenylpropanoid biosynthesis	1.2.1.-	[c] : C05610 + nad + h2o <==> C00482 + nadh + h
R07442	sinapoyl aldehyde:NADP oxidoreductase	TRUE	rn00940 Phenylpropanoid biosynthesis	1.2.1.-	[c] : C05610 + nadp + h2o <==> C00482 + nadph + h
R08096	.	TRUE	rn00281 Geraniol degradation	1.2.1.-	[c] : C11384 + nad + h2o <==> C16462 + nadh + h
R02291	L-Aspartate-4-semialdehyde:NADP+ oxidoreductase (phosphorylating)	TRUE	rn00260 Glycine, serine and threonine metabolism ||rn00300 Lysine biosynthesis	1.2.1.11	[c] : aspsa + nadp + pi <==> 4pasp + h + nadph
R_ASADi	aspartate-semialdehydedehydrogenase,irreversible	FALSE	Alanine and Aspartate Metabolism	1.2.1.11	[c] : 4pasp + h + nadph --> aspsa + nadp + pi
R05619	.	TRUE	rn00632 Benzoate degradation via CoA ligation	1.3.-.-	[c] : C09823 + C00028 <==> C09811 + C00030
R05398	.	TRUE	rn00351 1,1,1-Trichloro-2,2-bis(4-chlorophenyl)ethane (DDT) degradation	1.3.-.-	[c] : C06637 + 2 h + 2 C05359 <==> C06638
R07800	.	TRUE	rn00628 Fluorene degradation	1.3.-.-	[c] : C16262 + h2o <==> C16263 + 2 h
R06372	Carvone reductase	TRUE	rn00903 Limonene and pinene degradation	1.3.-.-	[c] : C11383 + h <==> C11412
R06373	.	TRUE	rn00903 Limonene and pinene degradation	1.3.-.-	[c] : C01767 + C00030 <==> C11398 + C00028
R08485	.	TRUE		1.3.-.-	[c] : C06536 <==> C06538
R05243	2,5-dichloro-2,5-cyclohexadiene-1,4-diol:NAD+ oxidoreductase	TRUE	rn00361 gamma-Hexachlorocyclohexane degradation	1.3.1.-	[c] : C06599 + nad <==> C06600 + nadh + h
R02063	geranylgeranyl reductase	TRUE	rn00100 Biosynthesis of steroids	1.3.1.-	[c] : ggdp + 3 h + 3 nadph <==> C05427 + 3 nadp
R05397	.	TRUE	rn00627 1,4-Dichlorobenzene degradation	1.3.1.-	[c] : C07093 + nad <==> C07094 + nadh + h
R05396	.	TRUE	rn00351 1,1,1-Trichloro-2,2-bis(4-chlorophenyl)ethane (DDT) degradation	1.3.1.-	[c] : C06649 + nadp <==> C06650 + nadph + h
R05395	.	TRUE	rn00351 1,1,1-Trichloro-2,2-bis(4-chlorophenyl)ethane (DDT) degradation	1.3.1.-	[c] : C06649 + nad <==> C06650 + nadh + h
R04910	.	TRUE	rn00380 Tryptophan metabolism	1.3.1.-	[c] : C05641 + nadph + h <==> C05656 + nadp
R07804	.	TRUE	rn00628 Fluorene degradation	1.3.1.-	[c] : C07721 <==> C07717 + 2 h
R08105	.	TRUE	rn00364 Fluorobenzoate degradation	1.3.1.-	[c] : C16483 + nad <==> C16473 + nadh + h
R06785	.	TRUE	rn00360 Phenylalanine metabolism	1.3.1.-	[c] : cenchddd + nad <==> C12623 + nadh + h
R06784	.	TRUE	rn00360 Phenylalanine metabolism	1.3.1.-	[c] : C11588 + nad <==> dhpppn + nadh + h
R08123	.	TRUE	rn00364 Fluorobenzoate degradation	1.3.1.-	[c] : C16481 <==> C16472
R08122	.	TRUE	rn00364 Fluorobenzoate degradation	1.3.1.-	[c] : C16482 <==> C00090
R07765	.	TRUE	rn00061 Fatty acid biosynthesis ||rn01040 Biosynthesis of unsaturated fatty acids	1.3.1.-	[c] : C16221 + nadh + h <==> C04088 + nad
R00919	.	TRUE	rn00640 Propanoate metabolism	1.3.1.-	[c] : ppcoa + nadp <==> prpncoa + nadph + h
R00402	succinate:NAD+ oxidoreductase	TRUE		1.3.1.6	[c] : succ + nad <==> fum + nadh + h
R00940	5,6,7,8-Tetrahydrofolate:NADP+ oxidoreductase	TRUE	rn00790 Folate biosynthesis	1.5.1.3	[c] : thf + 2 nadp <==> fol + 2 nadph + 2 h
R00939	5,6,7,8-Tetrahydrofolate:NADP+ oxidoreductase	FALSE	rn00670 One carbon pool by folate ||rn00790 Folate biosynthesis	1.5.1.3	[c] : dhf + h + nadph --> nadp + thf
R00936	5,6,7,8-Tetrahydrofolate:NAD+ oxidoreductase	TRUE	rn00670 One carbon pool by folate	1.5.1.3	[c] : thf + nad <==> dhf + nadh + h
R00937	5,6,7,8-Tetrahydrofolate:NAD+ oxidoreductase	TRUE	rn00790 Folate biosynthesis	1.5.1.3	[c] : thf + 2 nad <==> fol + 2 nadh + 2 h
R02235	Dihydrofolate:NAD+ oxidoreductase	TRUE	rn00790 Folate biosynthesis	1.5.1.3	[c] : dhf + nad <==> fol + nadh + h
R02236	Dihydrofolate:NADP+ oxidoreductase	FALSE	rn00670 One carbon pool by folate ||rn00790 Folate biosynthesis	1.5.1.3	[c] : fol + nadph --> dhf + nadp
R_DHFRi	dihydrofolatereductase(irreversible)	FALSE	Folate Metabolism	1.5.1.3	[c] : dhf + h + nadph --> nadp + thf
R_DHFR	dihydrofolatereductase	TRUE	Folate Metabolism	1.5.1.3	[c] : dhf + h + nadph <==> nadp + thf
R01134	inosine-5'-phosphate:NADP+ oxidoreductase (aminating); NADH:guanosine-5'-phosphate oxidoreductase (deaminating)	FALSE	rn00230 Purine metabolism	1.7.1.7	[c] : gmp + 2 h + nadph --> imp + nadp + nh4
R02016	NADPH:oxidized-thioredoxin oxidoreductase	FALSE	rn00240 Pyrimidine metabolism	1.8.1.9	[c] : h + nadph + trdox --> nadp + trdrd
R_TRDR	thioredoxinreductase(NADPH)	FALSE	Nucleotides	1.8.1.9	[c] : h + nadph + trdox --> nadp + trdrd
R_TRDR3	Thioredoxin(ubiquinone10)reductase(NADH)	FALSE	Miscellaneous	1.8.1.9	[c] : h + nadh + q10 --> nad + q10h2
R_TRDR2	Thioredoxin(ubiquinone10)reductase(NADPH)	FALSE	Miscellaneous	1.8.1.9	[c] : h + nadph + q10 --> nadp + q10h2
R04120	peptide-L-methionine:thioredoxin-disulfide S-oxidoreductase [L-methionine (S)-S-oxide-forming]	TRUE		1.8.4.11	[c] : C03023 + trdox + h2o <==> C03895 + trdrd
R07607	peptide-methionine:thioredoxin-disulfide S-oxidoreductase	TRUE		1.8.4.12	[c] : C03023 + trdox + h2o <==> C15653 + trdrd
R04710	Formate acetyltransferase-glycine dihydroflavodoxin:S-adenosyl-L-methionine oxidoreductase (S-adenosyl-L-methionine cleaving)	TRUE		1.97.1.4	[c] : amet + C05196 + C05197 <==> dad-5 + met-L + C05199 + C05312
R06859	.	TRUE	rn00130 Ubiquinone and menaquinone biosynthesis	2.1.1.-	[c] : C13309 + amet <==> phyQ + ahcys
R04981	.	TRUE		2.1.1.-	[c] : C05801 + amet <==> C05802 + ahcys
R04983	.	TRUE	rn00130 Ubiquinone and menaquinone biosynthesis	2.1.1.-	[c] : C05803 + amet <==> C05804 + ahcys
R07521	.	TRUE	rn00906 Carotenoid biosynthesis - General	2.1.1.-	[c] : C15874 + amet <==> C15877 + ahcys
R07527	.	TRUE	rn00906 Carotenoid biosynthesis - General	2.1.1.-	[c] : C15870 + amet <==> C15886 + ahcys
R07524	.	TRUE	rn00906 Carotenoid biosynthesis - General	2.1.1.-	[c] : C15879 + amet <==> C15881 + ahcys
R07529	.	TRUE	rn00906 Carotenoid biosynthesis - General	2.1.1.-	[c] : C15887 + amet <==> C15888 + ahcys
R07901	.	TRUE	rn00942 Anthocyanin biosynthesis	2.1.1.-	[c] : C16292 <==> C16293
R07905	.	TRUE	rn00942 Anthocyanin biosynthesis	2.1.1.-	[c] : C16294 <==> C16295
R07906	.	TRUE	rn00942 Anthocyanin biosynthesis	2.1.1.-	[c] : C16295 <==> C16296
R07907	.	TRUE	rn00942 Anthocyanin biosynthesis	2.1.1.-	[c] : C16294 <==> C16296
R08004	.	TRUE	rn00941 Flavonoid biosynthesis	2.1.1.-	[c] : C16416 <==> C16417
R05811	.	FALSE		2.1.1.-	[c] : amet + copre5 + h2o --> acald + ahcys + copre6 + h
R02912	serotonin O-methyltransferase	TRUE	rn00380 Tryptophan metabolism	2.1.1.-	[c] : srtn + 5mthf <==> C05659 + thf
R08455	.	TRUE		2.1.1.-	[c] : C16713 + amet <==> C16714 + ahcys
R08437	.	TRUE		2.1.1.-	[c] : C16701 <==> C16702
R03943	.	TRUE	rn00350 Tyrosine metabolism	2.1.1.-	[c] : C02442 + amet <==> C06199 + ahcys
R01159	S-adenosyl-L-methionine:L-histidine N-methyltransferase	TRUE	rn00340 Histidine metabolism	2.1.1.-	[c] : his-L + amet <==> C01152 + ahcys
R04939	.	TRUE	rn00450 Selenoamino acid metabolism	2.1.1.-	[c] : C05693 + seasmet <==> C05694 + seahcys
R04993	.	FALSE	rn00130 Ubiquinone and menaquinone biosynthesis	2.1.1.-	[c] : 2dmmq6 + amet --> ahcys + h + mqn6
R04990	UDP-L-rhamnose:flavonol-3-O-D-glucoside L-rhamnosyltransferase	TRUE	rn00130 Ubiquinone and menaquinone biosynthesis	2.1.1.-	[c] : 2ombz + amet <==> C05814 + ahcys
R04764	.	TRUE	rn00150 Androgen and estrogen metabolism	2.1.1.-	[c] : C05301 + amet <==> C05302 + ahcys
R07535	.	TRUE	rn00906 Carotenoid biosynthesis - General	2.1.1.-	[c] : C15898 + amet <==> C15900 + ahcys
R08441	S-adenosyl-L-homocysteine:Norgalanthamine N-methyltransferase	TRUE		2.1.1.-	[c] : C12173 + amet <==> C08526 + ahcys
R08446	S-Adenosyl-L-methionine:Anhalonidine O-methyltransferase	TRUE		2.1.1.-	[c] : C16704 + amet <==> C16705 + ahcys
R02289	5-Methyltetrahydrofolate:Corrinoid Co-methyltransferase	TRUE	rn00680 Methane metabolism	2.1.1.-	[c] : 5mthf + C06021 + h <==> C06020 + thf
R02671	3-Hydroxyanthranilate O-methyltransferase	TRUE	rn00380 Tryptophan metabolism	2.1.1.-	[c] : 3hanthrn + C10905 <==> C05831
R05657	.	TRUE	rn00626 Naphthalene and anthracene degradation	2.1.1.-	[c] : C11432 + C05694 <==> C11433 + C05693
R08467	S-Adenosyl-L-methionine:norephedrine N-methyltransferase	TRUE		2.1.1.-	[c] : C16719 + amet <==> C01575 + ahcys
R08465	S-Adenosyl-L-methionine:D-cathine N-methyltransferase	TRUE		2.1.1.-	[c] : C08300 + amet <==> C02765 + ahcys
R08449	S-Adenosyl-L-methionine:Isoandrocymbine O-methyltransferase	TRUE		2.1.1.-	[c] : C16708 + amet <==> C16709 + ahcys
R08151	.	TRUE	rn00981 Insect hormone biosynthesis	2.1.1.-	[c] : C16504 + amet <==> C09694 + ahcys
R03955	.	TRUE	rn00380 Tryptophan metabolism	2.1.1.-	[c] : C02470 <==> C05830
R05201	.	TRUE	rn00440 Aminophosphonate metabolism	2.1.1.-	[c] : C06452 + aqcobal <==> C06453 + C03167 + h2o + h
R04405	5-Methyltetrahydropteroyltri-L-glutamate:L-homocysteine S-methyltransferase	FALSE	rn00271 Methionine metabolism	2.1.1.14	[c] : hcys-L + mhpglu --> hpglu + met-L
R00600	S-Adenosyl-L-methionine:tRNA (guanine-N7-)-methyltransferase	TRUE		2.1.1.33	[c] : amet + C01977 <==> ahcys + C04160
R02101	5,10-Methylenetetrahydrofolate:dUMP C-methyltransferase	FALSE	rn00240 Pyrimidine metabolism ||rn00670 One carbon pool by folate	2.1.1.45	[c] : dump + mlthf --> dhf + dtmp
R_TMDSf	thymidylatesynthase(Flavin-dependent)	FALSE	N	2.1.1.45	[c] : dump + fmnh2 + mlthf --> dtmp + fmn + thf
R04314	DNA-6-O-methylguanine:protein-L-cysteine S-methyltransferase	TRUE		2.1.1.63	[c] : C04250 + C02743 <==> C03800 + C11475
R03704	5,10-Methylenetetrahydrofolate:tRNA-UpsiC (uracil-5-)-methyltransferase	TRUE		2.1.1.74	[c] : mlthf + C01764 + fadh2 <==> thf + C03446 + fad
R03411	S-Adenosyl-L-methionine:unsaturated-phospholipid methyltransferase (cyclizing)	TRUE		2.1.1.79	[c] : amet + C01229 <==> ahcys + C04340
R00945	5,10-Methylenetetrahydrofolate:glycine hydroxymethyltransferase	TRUE	rn00260 Glycine, serine and threonine metabolism ||rn00460 Cyanoamino acid metabolism ||rn00670 One carbon pool by folate ||rn00680 Methane metabolism	2.1.2.1	[c] : ser-L + thf <==> gly + h2o + mlthf
R_GHMT3	glycinehydroxymethyltransferase	FALSE	Lysine Metabolism	2.1.2.1	[c] : 3htmelys + h --> 4tmeabut + gly
R_GHMT2	glycinehydroxymethyltransferase	FALSE	Glycine and Serine Metabolism	2.1.2.1	[c] : ser-L + thf --> gly + h2o + mlthf
R_GHMT2rm	glycinehydroxymethyltransferase,reversible,mitochondrial	TRUE	Glycine, Serine, and Threonine Metabolism	2.1.2.1	[c] : ser-L + thf <==> gly + h2o + mlthf
R03940	10-Formyltetrahydrofolate:L-methionyl-tRNA N-formyltransferase	FALSE	rn00271 Methionine metabolism ||rn00670 One carbon pool by folate ||rn00970 Aminoacyl-tRNA biosynthesis	2.1.2.9	[c] : 10fthf + mettrna --> fmettrna + h + thf
R_FMETTRSm	Methionyl-tRNAformyltransferase,mitochondrial	FALSE	Folate Metabolism	2.1.2.9	[c] : 10fthf + mettrna --> fmettrna + h + thf
R01397	carbamoyl-phosphate:L-aspartate carbamoyltransferase	FALSE	rn00240 Pyrimidine metabolism ||rn00252 Alanine and aspartate metabolism	2.1.3.2	[c] : asp-L + cbp --> cbasp + h + pi
R_ASPCTr	aspartatecarbamoyltransferase(reversible)	TRUE	Pyrimidine Biosynthesis	2.1.3.2	[c] : asp-L + cbp <==> cbasp + h + pi
R_ASPCT	aspartatecarbamoyltransferase	FALSE	Purine and Pyrimidine Biosynthesis	2.1.3.2	[c] : asp-L + cbp --> cbasp + h + pi
R01398	Carbamoyl-phosphate:L-ornithine carbamoyltransferase	TRUE	rn00220 Urea cycle and metabolism of amino groups ||rn00330 Arginine and proline metabolism	2.1.3.3	[c] : cbp + orn <==> citr-L + h + pi
R_OCBTm	ornithinecarbamoyltransferase,irreversible	FALSE	Urea cycle/amino group metabolism	2.1.3.3	[c] : cbp + orn --> citr-L + h + pi
R_OCBTi	ornithinecarbamoyltransferase,irreversible	FALSE	Arginine and Proline Metabolism	2.1.3.3	[c] : cbp + orn --> citr-L + h + pi
R05636	1-Deoxy-D-xylulose-5-phosphate pyruvate-lyase (carboxylating)	FALSE	rn00100 Biosynthesis of steroids	2.2.1.7	[c] : g3p + h + pyr --> co2 + dxyl5p
R04316	Acetyl-CoA:ribosomal-protein-L-alanine N-acetyltransferase	TRUE		2.3.1.128	[c] : accoa + C03803 <==> coa + C04341
R01556	Acetyl-CoA:maltose O-acetyltransferase	FALSE		2.3.1.79	[c] : accoa + malt --> acmalt + coa
R06251	.	TRUE		2.3.1.79	[c] : accoa + G00275 <==> coa + G10592
R00230	Acetyl-CoA:orthophosphate acetyltransferase	TRUE	rn00430 Taurine and hypotaurine metabolism ||rn00620 Pyruvate metabolism	2.3.1.8	[c] : accoa + pi <==> actp + coa
R00921	acetyl-CoA:phosphate acetyltransferase	FALSE	rn00640 Propanoate metabolism	2.3.1.8	[c] : pi + ppcoa --> coa + ppap
R04364	Acetyl-CoA:L-2,3,4,5-tetrahydrodipicolinate N2-acetyltransferase	TRUE	rn00300 Lysine biosynthesis	2.3.1.89	[c] : thdp + accoa + h2o <==> nal2a6o + coa
R01978	acetyl-CoA:acetoacetyl-CoA C-acetyltransferase (thioester-hydrolysing, carboxymethyl-forming)	TRUE	rn00072 Synthesis and degradation of ketone bodies ||rn00280 Valine, leucine and isoleucine degradation ||rn00650 Butanoate metabolism	2.3.3.10	[c] : coa + h + hmgcoa <==> aacoa + accoa + h2o
R03354	.	TRUE	rn00600 Sphingolipid metabolism	2.4.1.-	[c] : gluside_hs + udpgal <==> C01290 + udp
R06262	.	TRUE	rn00510 N-Glycan biosynthesis	2.4.1.-	[c] : G10618 + G00007 <==> G10622 + G10598
R06263	.	TRUE	rn00510 N-Glycan biosynthesis	2.4.1.-	[c] : G10618 + G10598 <==> G10622 + G10599
R06264	.	TRUE	rn00510 N-Glycan biosynthesis	2.4.1.-	[c] : G10618 + G10599 <==> G10622 + G00008
R_ILL_R00887	.	TRUE	rn00051 Fructose and mannose metabolism	2.4.1.-	[c] : gdpmann + C00464(n) <==> gdp + C00464(n+1)
R06670	alpha-L-digitoxosyltransferase	TRUE	rn01057 Biosynthesis of type II polyketide products	2.4.1.-	[c] : C12439 <==> C12395
R07624	.	TRUE		2.4.1.-	[c] : G10610 + G10818 <==> G10619 + G13029
R07622	.	TRUE		2.4.1.-	[c] : G10610 + G00015 <==> G10619 + G10818
R06818	.	TRUE	rn00942 Anthocyanin biosynthesis	2.4.1.-	[c] : C08604 + C02199 <==> C08620 + udp
R06033	.	TRUE	rn00601 Glycosphingolipid biosynthesis - lacto and neolacto series	2.4.1.-	[c] : G10609 + G00066 <==> G10619 + G00067
R07903	.	TRUE	rn00942 Anthocyanin biosynthesis	2.4.1.-	[c] : C12138 + C02199 <==> C16315 + udp
R07908	.	TRUE	rn00942 Anthocyanin biosynthesis	2.4.1.-	[c] : C05905 <==> C16298
R07909	.	TRUE	rn00942 Anthocyanin biosynthesis	2.4.1.-	[c] : C16298 <==> C08639
R06097	.	TRUE	rn00601 Glycosphingolipid biosynthesis - lacto and neolacto series	2.4.1.-	[c] : G10609 + G00068 <==> G10619 + G00069
R04377	.	TRUE	rn00561 Glycerolipid metabolism	2.4.1.-	[c] : 3g12dgr_SA2 + udpg <==> C06040 + udp
R05921	.	TRUE	rn00563 Glycosylphosphatidylinositol(GPI)-anchor biosynthesis	2.4.1.-	[c] : G10617 + G00147 <==> G10622 + G00148
R07619	.	TRUE		2.4.1.-	[c] : G10610 + G13027 <==> G10619 + G13026
R07614	.	TRUE		2.4.1.-	[c] : G10611 + G00025 <==> G10619 + G13023
R07615	.	TRUE		2.4.1.-	[c] : G10611 + G01977 <==> G10619 + G13024
R07616	.	TRUE		2.4.1.-	[c] : G10611 + G01941 <==> G10619 + G13025
R07617	.	TRUE		2.4.1.-	[c] : G10609 + G00025 <==> G10619 + G11136
R06198	.	TRUE	rn00601 Glycosphingolipid biosynthesis - lacto and neolacto series	2.4.1.-	[c] : G10609 + G00054 <==> G10619 + G00057
R06192	.	TRUE	rn00601 Glycosphingolipid biosynthesis - lacto and neolacto series	2.4.1.-	[c] : G10609 + G00072 <==> G10619 + G00073
R06021	.	TRUE	rn00601 Glycosphingolipid biosynthesis - lacto and neolacto series	2.4.1.-	[c] : G10609 + G00077 <==> G10619 + G00078
R07655	4,4'-diaponeurosporenoate glucosyltransferase	TRUE	rn00906 Carotenoid biosynthesis - General	2.4.1.-	[c] : C16146 <==> C16147
R07574	.	TRUE	rn00906 Carotenoid biosynthesis - General	2.4.1.-	[c] : C06098 + 2 udpg <==> C15969 + 2 udp
R06238	.	TRUE	rn00510 N-Glycan biosynthesis	2.4.1.-	[c] : G10614 + G00004 <==> G10620 + G00005
R06234	.	TRUE		2.4.1.-	[c] : G11121 + G10609 <==> G00497 + G10619
R06230	.	TRUE	rn00601 Glycosphingolipid biosynthesis - lacto and neolacto series	2.4.1.-	[c] : G10615 + G00067 <==> G10620 + G00076
R08076	.	TRUE	rn00908 Zeatin biosynthesis	2.4.1.-	[c] : C02029 + udpg <==> C16448 + udp
R05902	.	TRUE	rn00603 Glycosphingolipid biosynthesis - globo series	2.4.1.-	[c] : G10610 + G00097 <==> G10619 + G00102
R05903	.	TRUE	rn00603 Glycosphingolipid biosynthesis - globo series	2.4.1.-	[c] : G10609 + G00102 <==> G10619 + G00103
R_ILL_R06213	.	TRUE		2.4.1.-	[c] : G10614 + G10532(n) <==> G10620 + G10532(n+1)
R06276	.	TRUE		2.4.1.-	[c] : G10238 + G10609 <==> G00092 + G10619
R_ILL_R00890	GDPmannose:mannan 1,4-beta-D-mannosyltransferase	TRUE	rn00051 Fructose and mannose metabolism	2.4.1.-	[c] : gdpmann + C02492 <==> gdp + C02492
R06027	.	TRUE	rn00601 Glycosphingolipid biosynthesis - lacto and neolacto series	2.4.1.-	[c] : G10615 + G00051 <==> G10620 + G00052
R07932	.	TRUE	rn00942 Anthocyanin biosynthesis	2.4.1.-	[c] : C12643 + udpglcur <==> C16373 + udp
R04016	.	FALSE	rn00600 Sphingolipid metabolism	2.4.1.-	[c] : galside_hs + udpgal --> digalside_hs + h + udp
R07914	.	TRUE	rn00942 Anthocyanin biosynthesis	2.4.1.-	[c] : C16304 + udpg <==> C16303 + udp
R07911	.	TRUE	rn00942 Anthocyanin biosynthesis	2.4.1.-	[c] : C12138 + udpg <==> C16312 + udp
R08013	.	TRUE	rn00941 Flavonoid biosynthesis	2.4.1.-	[c] : C06561 + udpg <==> C16406 + udp
R07625	.	TRUE		2.4.1.-	[c] : G10610 + G13030 <==> G10619 + G13029
R07621	.	TRUE		2.4.1.-	[c] : G10610 + G13026 <==> G10619 + G13028
R08075	.	TRUE	rn00908 Zeatin biosynthesis	2.4.1.-	[c] : C00371 + udpg <==> C16443 + udp
R07628	.	TRUE	rn00512 O-Glycan biosynthesis	2.4.1.-	[c] : G10609 + G00031 <==> G10619 + G00032
R07874	.	TRUE	rn00942 Anthocyanin biosynthesis	2.4.1.-	[c] : C12137 + udpg <==> C08725 + udp
R07875	.	TRUE	rn00942 Anthocyanin biosynthesis	2.4.1.-	[c] : C16297 + udpg <==> C12640 + udp
R07877	.	TRUE	rn00942 Anthocyanin biosynthesis	2.4.1.-	[c] : C12137 + udpg <==> C16305 + udp
R07878	.	TRUE	rn00942 Anthocyanin biosynthesis	2.4.1.-	[c] : C08604 + udpg <==> C16306 + udp
R07879	.	TRUE	rn00942 Anthocyanin biosynthesis	2.4.1.-	[c] : C12138 + udpg <==> C16307 + udp
R07609	.	TRUE		2.4.1.-	[c] : G10611 + G00850 <==> G10619 + G00736
R04331	GDPmannose:chitobiosyldiphosphodolichol alpha-D-mannosyltransferase	TRUE		2.4.1.-	[c] : gdpmann + chito2pdol_U|chito2pdol_L <==> gdp + C04615
R06547	.	TRUE	rn00942 Anthocyanin biosynthesis	2.4.1.-	[c] : C12095 <==> C12096
R06546	.	TRUE	rn00942 Anthocyanin biosynthesis	2.4.1.-	[c] : C08604 + udpg <==> C08639 + udp
R07623	.	TRUE		2.4.1.-	[c] : G10610 + G00015 <==> G10619 + G13030
R06227	.	TRUE	rn00601 Glycosphingolipid biosynthesis - lacto and neolacto series	2.4.1.-	[c] : G10615 + G00081 <==> G10620 + G00082
R06224	.	TRUE	rn00601 Glycosphingolipid biosynthesis - lacto and neolacto series	2.4.1.-	[c] : G10615 + G00085 <==> G10620 + G00086
R06222	.	TRUE	rn00601 Glycosphingolipid biosynthesis - lacto and neolacto series	2.4.1.-	[c] : G10615 + G00084 <==> G10620 + G00085
R06221	.	TRUE	rn00601 Glycosphingolipid biosynthesis - lacto and neolacto series	2.4.1.-	[c] : G10615 + G00089 <==> G10620 + G00090
R05977	.	TRUE	rn00601 Glycosphingolipid biosynthesis - lacto and neolacto series	2.4.1.-	[c] : G10609 + G00036 <==> G10619 + G00050
R06174	.	TRUE		2.4.1.227	[c] : G10556 + G10610 <==> G10555 + G10619
R06172	.	TRUE		2.4.1.227	[c] : G10551 + G10610 <==> G10550 + G10619
R06173	.	TRUE		2.4.1.227	[c] : G10552 + G10610 <==> G10553 + G10619
R05032	.	TRUE	rn00550 Peptidoglycan biosynthesis	2.4.1.227	[c] : uagmda + uacgam <==> C05898 + udp
R05662	.	TRUE	rn00550 Peptidoglycan biosynthesis	2.4.1.227	[c] : C04851 + uacgam <==> C05893 + udp
R05027	.	TRUE	rn00550 Peptidoglycan biosynthesis	2.4.1.227	[c] : C05888 + uacgam <==> C05889 + udp
R08231	5-fluorouridine monophosphate:diphosphate phospho-alpha-D-ribosyl-transferase	TRUE	rn00983 Drug metabolism - other enzymes	2.4.2.10	[c] : C07649 + prpp <==> C16634 + ppi
R01870	Orotidine-5'-phosphate:diphosphate phospho-alpha-D-ribosyl-transferase	TRUE	rn00240 Pyrimidine metabolism	2.4.2.10	[c] : orot5p + ppi <==> orot + prpp
R_ILL_R04168	Nucleoside:purine(pyrimidine) deoxy-D-ribosyltransferase	TRUE		2.4.2.6	[c] : C03216 + C00701 <==> C03216 + C00701
R02806	Nucleoside:purine(pyrimidine) deoxy-D-ribosyltransferase	TRUE	rn00240 Pyrimidine metabolism	2.4.2.6	[c] : thymd + C00701 <==> C03216 + thym
R04378	1-(5'-Phosphoribosyl)-5-amino-4-imidazolecarboxamide:pyrophosphate phosphoribosyltransferase	TRUE	rn00230 Purine metabolism	2.4.2.7	[c] : aicar + ppi <==> C04051 + prpp
R08237	6-thioinosine 5'-monophosphate:diphosphate phospho-D-ribosyltransferase	TRUE	rn00983 Drug metabolism - other enzymes	2.4.2.8	[c] : C02380 + prpp <==> C04646 + ppi
R08238	6-methylthiopurine 5'-monophosphate ribonucleotide:diphosphate phospho-D-ribosyltransferase	TRUE	rn00983 Drug metabolism - other enzymes	2.4.2.8	[c] : C16614 + prpp <==> C16615 + ppi
R01132	IMP:diphosphate phospho-D-ribosyltransferase	FALSE	rn00230 Purine metabolism	2.4.2.8	[c] : hxan + prpp --> imp + ppi
R08245	6-thioguanosine monophosphate:diphosphate phospho-D-ribosyltransferase	TRUE	rn00983 Drug metabolism - other enzymes	2.4.2.8	[c] : C07648 + prpp <==> C16619 + ppi
R00966	UMP:diphosphate phospho-alpha-D-ribosyltransferase	FALSE	rn00240 Pyrimidine metabolism	2.4.2.9	[c] : prpp + ura --> ppi + ump
R_UPPRTr	uracilphosphoribosyltransferase(r)	TRUE	Purine and Pyrimidine Biosynthesis	2.4.2.9	[c] : prpp + ura <==> ppi + ump
R05114	.	TRUE		2.4.99.-	[c] : cmpacna + C06140 <==> cmp + C06139
R06232	.	TRUE	rn00601 Glycosphingolipid biosynthesis - lacto and neolacto series	2.4.99.-	[c] : G10616 + G00089 <==> G10621 + G00091
R06215	.	TRUE	rn00601 Glycosphingolipid biosynthesis - lacto and neolacto series	2.4.99.-	[c] : G10616 + G00050 <==> G10621 + G00061
R06274	.	TRUE		2.4.99.-	[c] : G10616 + G04461 <==> G10621 + G04135
R04660	CMP-N-acetylneuraminate:alpha-N-acetylneuraminyl-2,3-beta-D- galactoside alpha-2,8-N-acetylneuraminyltransferase	TRUE		2.4.99.-	[c] : cmpacna + C04927 <==> cmp + C06138
R06216	.	TRUE	rn00601 Glycosphingolipid biosynthesis - lacto and neolacto series	2.4.99.-	[c] : G10616 + G00067 <==> G10621 + G00087
R06858	.	TRUE	rn00130 Ubiquinone and menaquinone biosynthesis	2.5.1.-	[c] : dhna + C05427 <==> C13309 + co2 + ppi
R05615	.	FALSE	rn00130 Ubiquinone and menaquinone biosynthesis	2.5.1.-	[c] : 4hbz + octdp --> 3ophb + ppi
R08609	.	TRUE	rn00380 Tryptophan metabolism	2.5.1.-	[c] : indole <==> ind3ac
R08605	.	TRUE	rn00380 Tryptophan metabolism	2.5.1.-	[c] : C17203 <==> C02937
R05617	.	FALSE	rn00130 Ubiquinone and menaquinone biosynthesis	2.5.1.-	[c] : dhna + octdp --> 2dmmq6 + co2 + h + ppi
R07500	homogentisate:phytyl diphosphate phytyltransferase	TRUE	rn00100 Biosynthesis of steroids	2.5.1.-	[c] : C05427 + hgentis <==> C15882 + ppi + co2
R05616	.	TRUE	rn00130 Ubiquinone and menaquinone biosynthesis	2.5.1.-	[c] : hexdp + 4hbz <==> 3ophb_5 + ppi
R05555	Farnesyl diphosphate:Isopentenyl diphosphate farnesyl transferase	FALSE	rn00900 Terpenoid biosynthesis	2.5.1.-	[c] : frdp + ipdp --> ppi + ttc-ggdp
R_ILL_R05556	Geranylgeranyl diphosphate:Isopentenyl diphosphate geranylgeranyl transferase	FALSE		2.5.1.-	[c] : 17.6 ipdp + ttc-ggdp --> 0.1 dedoldp_L + 17.6 ppi
R07652	.	TRUE	rn00906 Carotenoid biosynthesis - General	2.5.1.-	[c] : 2 frdp <==> C16144
R07411	.	TRUE	rn00860 Porphyrin and chlorophyll metabolism	2.5.1.-	[c] : pheme <==> hemeO
R00177	ATP:L-methione S-adenosyltransferase	FALSE	rn00271 Methionine metabolism	2.5.1.6	[c] : atp + h2o + met-L --> amet + pi + ppi
R04771	ATP:L-methione S-adenosyltransferase	FALSE	rn00450 Selenoamino acid metabolism	2.5.1.6	[c] : atp + h2o + selmeth --> pi + ppi + seasmet
R00660	Phosphoenolpyruvate:UDP-N-acetyl-D-glucosamine 1-carboxyvinyl-transferase	FALSE	rn00530 Aminosugars metabolism	2.5.1.7	[c] : pep + uacgam --> pi + uaccg
R00066	6,7-Dimethyl-8-(1-D-ribityl)lumazine:6,7-dimethyl-8-(1-D-ribityl) lumazine 2,3-butanediyltransferase	FALSE	rn00740 Riboflavin metabolism	2.5.1.9	[c] : 2 dmlz --> 4r5au + ribflv
R00768	L-Glutamine:D-fructose-6-phosphate aminotransferase (hexose isomerizing)	FALSE	rn00251 Glutamate metabolism ||rn00530 Aminosugars metabolism	2.6.1.16	[c] : f6p + gln-L --> gam6p + glu-L
R03120	Aromatic-amino-acid:2-oxoglutarate aminotransferase	TRUE		2.6.1.57	[c] : C01021 + akg <==> C00972 + glu-L
R05924	.	TRUE		2.7.-.-	[c] : pe_EC|pe_SC|pe_HP|pe_hs|pe_SA + G00141 <==> dag_hs|12dgr_HP|12dgr_SA + G00151
R07678	.	TRUE	rn00053 Ascorbate and aldarate metabolism	2.7.-.-	[c] : C02280 + pi <==> C15926 + gdp
R08217	.	FALSE		2.7.1.-	[c] : 7mht + atp --> adp + cob + h
R08124	.	TRUE		2.7.1.-	[c] : C16488 + atp <==> C16489 + adp
R03347	.	FALSE	rn00760 Nicotinate and nicotinamide metabolism	2.7.1.-	[c] : atp + nicrns --> adp + h + nicrnt
R08572	.	FALSE	rn00030 Pentose phosphate pathway	2.7.1.-	[c] : atp + glyc-R --> 2pg + adp + h
R05646	.	FALSE	rn00540 Lipopolysaccharide biosynthesis	2.7.1.-	[c] : atp + gmhep7p --> adp + gmhep17bp + h
R08223	L-seryl-tRNA(Sec) kinase	TRUE		2.7.1.-	[c] : C06481 + atp <==> C16638 + adp
R00769	UTP:D-fructose-6-phosphate 1-phosphotransferase	TRUE		2.7.1.11	[c] : utp + f6p <==> udp + fdp
R00767	CTP:D-fructose-6-phosphate 1-phosphotransferase	TRUE		2.7.1.11	[c] : ctp + f6p <==> cdp + fdp
R03237	CTP:D-Tagatose 6-phosphate 1-phosphotransferase	TRUE	rn00052 Galactose metabolism	2.7.1.11	[c] : ctp + tag6p-D <==> cdp + tagdp-D
R03238	UTP:D-Tagatose 6-phosphate 1-phosphotransferase	TRUE	rn00052 Galactose metabolism	2.7.1.11	[c] : utp + tag6p-D <==> udp + tagdp-D
R03239	ITP:D-Tagatose 6-phosphate 1-phosphotransferase	TRUE	rn00052 Galactose metabolism	2.7.1.11	[c] : itp + tag6p-D <==> idp + tagdp-D
R01843	ATP:Sedoheptulose 7-phosphate 1-phosphotransferase	TRUE		2.7.1.11	[c] : atp + C05382 <==> adp + s17bp
R00770	ITP:D-fructose-6-phosphate 1-phosphotransferase	TRUE		2.7.1.11	[c] : itp + f6p <==> idp + fdp
R00756	ATP:D-fructose-6-phosphate 1-phosphotransferase	FALSE		2.7.1.11	[c] : atp + f6p --> adp + fdp + h
R04779	ATP:D-fructose-6-phosphate 1-phosphotransferase	TRUE	rn00010 Glycolysis / Gluconeogenesis ||rn00030 Pentose phosphate pathway ||rn00051 Fructose and mannose metabolism	2.7.1.11	[c] : atp + f6p-B <==> adp + C05378
R_PFK_3	phosphofructokinase(s7p)	FALSE	Glycolysis/Gluconeogenesis	2.7.1.11	[c] : atp + s7p --> adp + h + s17bp
R01967	ATP:deoxyguanosine 5'-phosphotransferase	FALSE	rn00230 Purine metabolism	2.7.1.113	[c] : atp + dgsn --> adp + dgmp + h
R01051	ATP:D-ribose 5-phosphotransferase	TRUE	rn00030 Pentose phosphate pathway	2.7.1.15	[c] : atp + rib-D <==> adp + r5p
R02750	.	FALSE	rn00030 Pentose phosphate pathway	2.7.1.15	[c] : atp + drib --> 2dr5p + adp + h
R_RBK	ribokinase	FALSE	Pentose Phosphate Pathway	2.7.1.15	[c] : atp + rib-D --> adp + h + r5p
R01567	ATP:thymidine 5'-phosphotransferase	FALSE	rn00240 Pyrimidine metabolism	2.7.1.21	[c] : atp + thymd --> adp + dtmp + h
R08233	ATP:5-fluorodeoxyuridine 5'-phosphotransferase	TRUE	rn00983 Drug metabolism - other enzymes	2.7.1.21	[c] : C11736 + atp <==> C04242 + adp
R02099	ATP:deoxyuridine 5'-phosphotransferase	FALSE	rn00240 Pyrimidine metabolism	2.7.1.21	[c] : atp + duri --> adp + dump + h
R_TMDK1	thymidinekinase(ATP:thymidine)	FALSE	Nucleotides	2.7.1.21	[c] : atp + thymd --> adp + dtmp + h
R00104	ATP:NAD+ 2'-phosphotransferase	FALSE	rn00760 Nicotinate and nicotinamide metabolism	2.7.1.23	[c] : atp + nad --> adp + h + nadp
R_NADKm	NADkinase,mitochondrial	FALSE	NAD Biosynthesis	2.7.1.23	[c] : atp + nad --> adp + h + nadp
R00130	ATP:dephospho-CoA 3'-phosphotransferase	FALSE	rn00770 Pantothenate and CoA biosynthesis	2.7.1.24	[c] : atp + dpcoa --> adp + coa + h
R_DPCOAK	dephospho-CoAkinase	FALSE	CoA Biosynthesis	2.7.1.24	[c] : atp + dpcoa --> adp + coa + h
R00847	ATP:glycerol 3-phosphotransferase	FALSE	rn00561 Glycerolipid metabolism	2.7.1.30	[c] : atp + glyc --> adp + glyc3p + h
R_GLYKr	glycerolkinase(reversible)	TRUE	Glycerolipid Metabolism	2.7.1.30	[c] : atp + glyc <==> adp + glyc3p + h
R_GLYK	glycerolkinase	FALSE	Glycerophospholipid Metabolism	2.7.1.30	[c] : atp + glyc --> adp + glyc3p + h
R01514	ATP:(R)-glycerate 3-phosphotransferase	FALSE	rn00260 Glycine, serine and threonine metabolism ||rn00561 Glycerolipid metabolism ||rn00630 Glyoxylate and dicarboxylate metabolism	2.7.1.31	[c] : atp + glyc-R --> 3pg + adp + h
R04391	ATP:pantothenate 4'-phosphotransferase	TRUE	rn00770 Pantothenate and CoA biosynthesis	2.7.1.33	[c] : atp + C04079 <==> adp + 4ppcys
R03018	ATP:pantothenate 4'-phosphotransferase	FALSE	rn00770 Pantothenate and CoA biosynthesis	2.7.1.33	[c] : atp + pnto-R --> 4ppan + adp + h
R_PNTKm	pantothenatekinase(mitochondrial)	FALSE	CoA Biosynthesis	2.7.1.33	[c] : atp + pnto-R --> 4ppan + adp + h
R01909	ATP:pyridoxine 5'-phosphotransferase	FALSE	rn00750 Vitamin B6 metabolism	2.7.1.35	[c] : atp + pydxn --> adp + h + pdx5p
R00174	ATP:pyridoxal 5'-phosphotransferase	FALSE	rn00750 Vitamin B6 metabolism	2.7.1.35	[c] : atp + pydx --> adp + h + pydx5p
R02493	ATP:pyridoxal 5'-phosphotransferase	FALSE	rn00750 Vitamin B6 metabolism	2.7.1.35	[c] : atp + pydam --> adp + h + pyam5p
R02245	ATP:(R)-mevalonate 5-phosphotransferase	FALSE	rn00100 Biosynthesis of steroids	2.7.1.36	[c] : atp + mev-R --> 5pmev + adp + h
R_MEVK1x	mevalonatekinase(atp)	FALSE	Cholesterol Metabolism	2.7.1.36	[c] : atp + mev-R --> 5pmev + adp + h
R_MEVK3	mevalonatekinase(gtp)	FALSE	Sterol Biosynthesis	2.7.1.36	[c] : gtp + mev-R --> 5pmev + gdp + h
R_MEVK2	mevalonatekinase(ctp)	FALSE	Sterol Biosynthesis	2.7.1.36	[c] : ctp + mev-R --> 5pmev + cdp + h
R_MEVK4	mevalonatekinase(utp)	FALSE	Sterol Biosynthesis	2.7.1.36	[c] : mev-R + utp --> 5pmev + h + udp
R01771	ATP:L-homoserine O-phosphotransferase	FALSE	rn00260 Glycine, serine and threonine metabolism	2.7.1.39	[c] : atp + hom-L --> adp + h + phom
R01858	dGTP:pyruvate 2-O-phosphotransferase	TRUE	rn00230 Purine metabolism	2.7.1.40	[c] : dgtp + pyr <==> dgdp + pep
R00724	ITP:pyruvate 2-O-phosphotransferase	TRUE		2.7.1.40	[c] : itp + pyr <==> idp + pep
R00572	CTP:pyruvate 2-O-phosphotransferase	TRUE		2.7.1.40	[c] : ctp + pyr <==> cdp + pep
R01138	dATP:pyruvate 2-O-phosphotransferase	TRUE	rn00230 Purine metabolism	2.7.1.40	[c] : datp + pyr <==> dadp + pep
R00659	UTP:pyruvate 2-O-phosphotransferase	TRUE		2.7.1.40	[c] : utp + pyr <==> udp + pep
R02320	NTP:pyruvate O2-phosphotransferase	TRUE	rn00620 Pyruvate metabolism ||rn00710 Carbon fixation in photosynthetic organisms	2.7.1.40	[c] : C00201 + pyr <==> C00454 + pep
R00200	ATP:pyruvate 2-O-phosphotransferase	FALSE	rn00010 Glycolysis / Gluconeogenesis ||rn00230 Purine metabolism ||rn00620 Pyruvate metabolism ||rn00710 Carbon fixation in photosynthetic organisms	2.7.1.40	[c] : adp + h + pep --> atp + pyr
R00430	GTP:pyruvate 2-O-phosphotransferase	TRUE	rn00230 Purine metabolism	2.7.1.40	[c] : gtp + pyr <==> gdp + pep
R01548	dATP:cytidine 5'-phosphotransferase	TRUE	rn00240 Pyrimidine metabolism	2.7.1.48	[c] : datp + cytd <==> dadp + cmp
R01549	dATP:uridine 5'-phosphotransferase	TRUE	rn00240 Pyrimidine metabolism	2.7.1.48	[c] : datp + uri <==> dadp + ump
R02332	dUTP:uridine 5'-phosphotransferase	TRUE	rn00240 Pyrimidine metabolism	2.7.1.48	[c] : dutp + uri <==> dudp + ump
R08232	ATP:5-fluorouridine 5'-phosphotransferase	TRUE	rn00983 Drug metabolism - other enzymes	2.7.1.48	[c] : C16633 + atp <==> C16634 + adp
R02371	dCTP:cytidine 5'-phosphotransferase	TRUE	rn00240 Pyrimidine metabolism	2.7.1.48	[c] : dctp + cytd <==> dcdp + cmp
R02372	dUTP:cytidine 5'-phosphotransferase	TRUE	rn00240 Pyrimidine metabolism	2.7.1.48	[c] : dutp + cytd <==> dudp + cmp
R00967	UTP:uridine 5'-phosphotransferase	TRUE	rn00240 Pyrimidine metabolism	2.7.1.48	[c] : utp + uri <==> udp + ump
R00964	ATP:uridine 5'-phosphotransferase	FALSE	rn00240 Pyrimidine metabolism	2.7.1.48	[c] : atp + uri --> adp + h + ump
R00962	ITP:cytidine 5'-phosphotransferase	TRUE	rn00240 Pyrimidine metabolism	2.7.1.48	[c] : itp + cytd <==> idp + cmp
R00968	GTP:uridine 5'-phosphotransferase	FALSE	rn00240 Pyrimidine metabolism	2.7.1.48	[c] : gtp + uri --> gdp + h + ump
R01880	dGTP:uridine 5'-phosphotransferase	TRUE	rn00240 Pyrimidine metabolism	2.7.1.48	[c] : dgtp + uri <==> dgdp + ump
R02097	dTTP:uridine 5'-phosphotransferase	TRUE	rn00240 Pyrimidine metabolism	2.7.1.48	[c] : dttp + uri <==> dtdp + ump
R02096	dTTP:cytidine 5'-phosphotransferase	TRUE	rn00240 Pyrimidine metabolism	2.7.1.48	[c] : dttp + cytd <==> dtdp + cmp
R02091	dGTP:cytidine 5'-phosphotransferase	TRUE	rn00240 Pyrimidine metabolism	2.7.1.48	[c] : dgtp + cytd <==> dgdp + cmp
R00970	ITP:uridine 5'-phosphotransferase	FALSE	rn00240 Pyrimidine metabolism	2.7.1.48	[c] : itp + uri --> h + idp + ump
R02327	dCTP:uridine 5'-phosphotransferase	TRUE	rn00240 Pyrimidine metabolism	2.7.1.48	[c] : dctp + uri <==> dcdp + ump
R00516	UTP:cytidine 5'-phosphotransferase	TRUE	rn00240 Pyrimidine metabolism	2.7.1.48	[c] : utp + cytd <==> udp + cmp
R00517	GTP:cytidine 5'-phosphotransferase	FALSE	rn00240 Pyrimidine metabolism	2.7.1.48	[c] : cytd + gtp --> cmp + gdp + h
R00513	ATP:cytidine 5'-phosphotransferase	FALSE	rn00240 Pyrimidine metabolism	2.7.1.48	[c] : atp + cytd --> adp + cmp + h
R01092	ATP:D-galactose 1-phosphotransferase	FALSE	rn00052 Galactose metabolism	2.7.1.6	[c] : atp + gal --> adp + gal1p + h
R_GALKr	galactokinase	TRUE	Alternate Carbon Metabolism	2.7.1.6	[c] : atp + gal <==> adp + gal1p + h
R08559	Protein-N(pai)-phosphohistidine:sugar N(pai)-phosphotransferase	TRUE	rn00530 Aminosugars metabolism	2.7.1.69	[c] : C02713 + C04261 <==> C16698 + C00615
R03232	Protein-N(pai)-phosphohistidine:sugar N(pai)-phosphotransferase	TRUE	rn00051 Fructose and mannose metabolism	2.7.1.69	[c] : C04261 + fru <==> C00615 + f1p
R08367	Protein-N(pai)-phosphohistidine:D-Galactosamine N(pai)-phosphotransferase	TRUE	rn00052 Galactose metabolism	2.7.1.69	[c] : C02262 + C04261 <==> C06377 + C00615
R08366	Protein-N(pai)-phosphohistidine:N-Acetyl-D-galactosamine N(pai)-phosphotransferase	TRUE	rn00052 Galactose metabolism	2.7.1.69	[c] : acgal + C04261 <==> C06376 + C00615
R05199	Protein-N(pai)-phosphohistidine:sugar N(pai)-phosphotransferase	TRUE	rn00530 Aminosugars metabolism	2.7.1.69	[c] : C04261 + acgam <==> C00615 + acgam6p
R04393	Protein-N(pai)-phosphohistidine:sugar N(pai)-phosphotransferase	TRUE	rn00052 Galactose metabolism	2.7.1.69	[c] : C04261 + lcts <==> C00615 + lac6p
R04394	Protein-N(pai)-phosphohistidine:sugar N(pai)-phosphotransferase	TRUE	rn00010 Glycolysis / Gluconeogenesis	2.7.1.69	[c] : C04261 + salcn <==> C00615 + salc6p
R04076	Protein-N(pai)-phosphohistidine:sugar N(pai)-phosphotransferase	TRUE	rn00051 Fructose and mannose metabolism	2.7.1.69	[c] : C04261 + srb-L <==> C00615 + C02888
R07671	.	TRUE	rn00053 Ascorbate and aldarate metabolism	2.7.1.69	[c] : C04261 + ascb-L <==> C00615 + C16186
R05132	Protein-N(pai)-phosphohistidine:sugar N(pai)-phosphotransferase	TRUE	rn00010 Glycolysis / Gluconeogenesis	2.7.1.69	[c] : C04261 + C06186 <==> C00615 + arbt6p
R02780	.	TRUE	rn00500 Starch and sucrose metabolism	2.7.1.69	[c] : tre + C04261 <==> tre6p + C00615
R06237	.	TRUE		2.7.1.69	[c] : C04261 + G10504 <==> C00615 + G10517
R06236	.	TRUE		2.7.1.69	[c] : C04261 + G00275 <==> C00615 + G10519
R05570	Protein-N(pai)-phosphohistidine:sugar N(pai)-phosphotransferase	TRUE	rn00052 Galactose metabolism	2.7.1.69	[c] : galt + C04261 <==> galt1p + C00615
R06212	.	TRUE		2.7.1.69	[c] : G00370 + C04261 <==> G10508 + C00615
R02631	Protein-N(pai)-phosphohistidine:sugar N(pai)-phosphotransferase	TRUE	rn00530 Aminosugars metabolism	2.7.1.69	[c] : C04261 + gam <==> C00615 + gam6p
R02630	Protein-N(pai)-phosphohistidine:sugar N(pai)-phosphotransferase	TRUE	rn00051 Fructose and mannose metabolism	2.7.1.69	[c] : C04261 + man <==> C00615 + man6p
R04111	Protein-N(pai)-phosphohistidine:sugar N(pai)-phosphotransferase	TRUE	rn00500 Starch and sucrose metabolism	2.7.1.69	[c] : C04261 + malt <==> C00615 + malt6p
R03076	Protein-N(pai)-phosphohistidine:sugar N(pai)-phosphotransferase	TRUE		2.7.1.69	[c] : C04261 + C11477 <==> C00615 + C00934
R05820	Protein-N(pai)-phosphohistidine:sugar N(pai)-phosphotransferase	TRUE	rn00051 Fructose and mannose metabolism	2.7.1.69	[c] : C04261 + sbt-D <==> C00615 + sbt6p
R00811	Protein-N(pai)-phosphohistidine:sugar N(pai)-phosphotransferase	TRUE	rn00500 Starch and sucrose metabolism	2.7.1.69	[c] : sucr + C04261 <==> C16688 + C00615
R02738	Protein-N(pai)-phosphohistidine:sugar N(pai)-phosphotransferase	TRUE	rn00010 Glycolysis / Gluconeogenesis	2.7.1.69	[c] : C04261 + glc-D <==> C00615 + C00668
R02704	Protein-N(pai)-phosphohistidine:sugar N(pai)-phosphotransferase	TRUE	rn00051 Fructose and mannose metabolism	2.7.1.69	[c] : C04261 + mnl <==> C00615 + mnl1p
R06229	.	TRUE		2.7.1.69	[c] : G00293 + C04261 <==> G09795 + C00615
R02089	ATP:deoxyadenosine 5'-phosphotransferase	FALSE	rn00230 Purine metabolism	2.7.1.76	[c] : atp + dad-2 --> adp + damp + h
R03632	ATP:protamine O-phosphotransferase	TRUE		2.7.11.1	[c] : atp + C01609 <==> adp + C02729
R01512	ATP:3-phospho-D-glycerate 1-phosphotransferase	TRUE	rn00010 Glycolysis / Gluconeogenesis ||rn00710 Carbon fixation in photosynthetic organisms	2.7.2.3	[c] : 3pg + atp <==> 13dpg + adp
R00480	ATP:L-aspartate 4-phosphotransferase	TRUE	rn00260 Glycine, serine and threonine metabolism ||rn00300 Lysine biosynthesis	2.7.2.4	[c] : asp-L + atp <==> 4pasp + adp
R_ASPKi	aspartatekinase,irreversible	FALSE	Alanine and Aspartate Metabolism	2.7.2.4	[c] : asp-L + atp --> 4pasp + adp
R02628	Phosphoenolpyruvate:protein-L-histidine N-pros-phosphotransferase	TRUE		2.7.3.9	[c] : pep + C00615 <==> pyr + C04261
R03245	ATP:(R)-5-phosphomevalonate phosphotransferase	FALSE	rn00100 Biosynthesis of steroids	2.7.4.2	[c] : 5pmev + atp --> 5dpmev + adp
R_PMEVKx	phosphomevalonatekinase	FALSE	Cholesterol Metabolism	2.7.4.2	[c] : 5pmev + atp --> 5dpmev + adp
R00127	ATP:AMP phosphotransferase	TRUE	rn00230 Purine metabolism	2.7.4.3	[c] : amp + atp <==> 2 adp
R_ADK1m	adenylatekinase,mitochondrial	TRUE	Nucleotides	2.7.4.3	[c] : amp + atp <==> 2 adp
R_ADKd	adenylatekinase(dform)	TRUE	Nucleotides	2.7.4.3	[c] : damp + datp <==> 2 dadp
R_ADK4m	adentylatekinase(ITP),mitochondrial	TRUE	Nucleotide Salvage Pathway	2.7.4.3	[c] : amp + itp <==> adp + idp
R_ADK2	adenylatekinase(Inorganictriphosphate)	TRUE	Nucleotide Metabolism	2.7.4.3	[c] : amp + pppi <==> adp + ppi
R04509	ATP:4-amino-2-methyl-5-phosphomethylpyrimidine phosphotransferase	FALSE	rn00730 Thiamine metabolism	2.7.4.7	[c] : 4ampm + atp --> 2mahmp + adp
R00332	ATP:(d)GMP phosphotransferase	TRUE	rn00230 Purine metabolism	2.7.4.8	[c] : atp + gmp <==> adp + gdp
R_GK2	guanylatekinase(GMP:dATP)	TRUE	Purine and Pyrimidine Biosynthesis	2.7.4.8	[c] : datp + gmp <==> dadp + gdp
R_DGK2m	deoxyguanylatekinase(dGMP:dATP)(mitochondrial)	TRUE	Nucleotides	2.7.4.8	[c] : datp + dgmp <==> dadp + dgdp
R_GK1m	guanylatekinase(GMP:ATP),mitochondrial	TRUE	Nucleotides	2.7.4.8	[c] : atp + gmp <==> adp + gdp
R01049	ATP:D-ribose-5-phosphate diphosphotransferase	TRUE	rn00030 Pentose phosphate pathway ||rn00230 Purine metabolism	2.7.6.1	[c] : atp + r5p <==> amp + prpp
R_PRPPS	phosphoribosylpyrophosphatesynthetase	TRUE	Pentose Phosphate Pathway	2.7.6.1	[c] : atp + r5p <==> amp + h + prpp
R00619	ATP:thiamin pyrophosphotransferase	FALSE	rn00730 Thiamine metabolism	2.7.6.2	[c] : atp + thm --> amp + h + thmpp
R00429	ATP:GTP 3'-pyrophosphotransferase	FALSE	rn00230 Purine metabolism	2.7.6.5	[c] : atp + gtp --> amp + gdptp + h
R02634	UTP:1-Phospho-alpha-D-galacturonate uridylyltransferase; UDP-D-galacturonate pyrophospholylase	TRUE	rn00520 Nucleotide sugars metabolism	2.7.7.-	[c] : C00617 + ppi <==> C04037 + utp
R05644	.	FALSE	rn00540 Lipopolysaccharide biosynthesis	2.7.7.-	[c] : atp + gmhep1p + h --> adphep-DD + ppi
R00955	UDP-glucose:alpha-D-galactose-1-phosphate uridylyltransferase	TRUE	rn00052 Galactose metabolism ||rn00520 Nucleotide sugars metabolism	2.7.7.12	[c] : gal1p + udpg <==> g1p + udpgal
R_NNATm	nicotinate-nucleotideadenylyltransferase,mitochondrial	FALSE	NAD Metabolism	2.7.7.18	[c] : atp + h + nicrnt --> dnad + ppi
R_NNATr	nicotinate-nucleotideadenylyltransferase	TRUE	NAD Metabolism	2.7.7.18	[c] : atp + h + nicrnt <==> dnad + ppi
R_NNAT	nicotinate-nucleotideadenylyltransferase	FALSE	NAD Metabolism	2.7.7.18	[c] : atp + h + nicrnt --> dnad + ppi
R03035	ATP:pantetheine-4'-phosphate adenylyltransferase	TRUE	rn00770 Pantothenate and CoA biosynthesis	2.7.7.3	[c] : atp + h + pan4p <==> dpcoa + ppi
R_PTPATim	panthetheine-phosphateadenylyltransferase	FALSE	Pantothenate and CoA Biosynthesis	2.7.7.3	[c] : atp + h + pan4p --> dpcoa + ppi
R_PTPATi	pantetheine-phosphateadenylyltransferase	FALSE	Cofactor and Prosthetic Group Biosynthesis	2.7.7.3	[c] : atp + h + pan4p --> dpcoa + ppi
R00856	CTP:sn-glycerol-3-phosphate cytidylyltransferase	FALSE	rn00564 Glycerophospholipid metabolism	2.7.7.39	[c] : ctp + glyc3p + h --> cdpglyc + ppi
R01799	CTP:phosphatidate cytidyltransferase	TRUE	rn00564 Glycerophospholipid metabolism ||rn04070 Phosphatidylinositol signaling system	2.7.7.41	[c] : ctp + h + 0.01 pa_SC <==> 0.01 cdpdag_SC + ppi
R_CDSm	phosphatidatecytidylyltransferase	FALSE	Glycerophospholipid Metabolism	2.7.7.41	[c] : ctp + h + pa_hs --> cdpdag_hs + ppi
R_DASYN_HP	CDP-DiacylglycerolsynthetaseHpspecific	TRUE	Glycerolipid Synthesis 2	2.7.7.41	[c] : ctp + h + pa_Hp <==> cdpdag_HP + ppi
R_CDGGGS	CDP-2,3-di-O-geranylgeranyl-sn-glycerolsynthase	FALSE	Lipid and Cell Wall Metabolism	2.7.7.41	[c] : ctp + dgggp + h --> cdgggp + ppi
R_DASYN_EC	CDP-Diacylglycerolsynthetase(Ecoli)	TRUE	Membrane Lipid Metabolism	2.7.7.41	[c] : ctp + h + 0.02 pa_EC <==> 0.02 cdpdag_EC + ppi
R_DASYN_SC	CDP-Diacylglycerolsynthetase,yeast-specific	TRUE	Phospholipid Biosynthesis	2.7.7.41	[c] : ctp + h + 0.01 pa_SC <==> 0.01 cdpdag_SC + ppi
R_DASYN_SA	CDP-Diacylglycerolsynthetase(Saureus)	TRUE	Lipid and Cell Wall Metabolism	2.7.7.41	[c] : ctp + h + 0.02 pa_SA <==> 0.02 cdpdag_SA + ppi
R_CDS	phosphatidatecytidylyltransferase	FALSE	Glycerophospholipid Metabolism	2.7.7.41	[c] : ctp + h + pa_hs --> cdpdag_hs + ppi
R_ILL_R00441	Guanosine 5'-triphosphate:RNA nucleotidyltransferase (DNA-directed)	TRUE	rn00230 Purine metabolism	2.7.7.6	[c] : gtp + C00046 <==> ppi + C00046
R_ILL_R00442	Uridine triphosphate:RNA nucleotidyltransferase (DNA-directed)	TRUE	rn00240 Pyrimidine metabolism	2.7.7.6	[c] : ctp + C00046 <==> ppi + C00046
R_ILL_R00378	Thymidine triphosphate:DNA deoxynucleotidyltransferase (DNA-directed)	TRUE	rn00240 Pyrimidine metabolism	2.7.7.7	[c] : dttp + dna <==> ppi + dna
R_ILL_R00376	Deoxyguanosine 5'-triphosphate:DNA deoxynucleotidyltransferase (DNA-directed)	TRUE	rn00230 Purine metabolism	2.7.7.7	[c] : dgtp + dna <==> ppi + dna
R_ILL_R00377	Deoxycytidine triphosphate:DNA deoxynucleotidyltransferase (DNA-directed)	TRUE	rn00240 Pyrimidine metabolism	2.7.7.7	[c] : dctp + dna <==> ppi + dna
R_ILL_R00375	Deoxyadenosine 5'-triphosphate:DNA deoxynucleotidyltransferase (DNA-directed)	TRUE	rn00230 Purine metabolism	2.7.7.7	[c] : datp + dna <==> ppi + dna
R00289	UTP:alpha-D-glucose-1-phosphate uridylyltransferase	FALSE	rn00040 Pentose and glucuronate interconversions ||rn00052 Galactose metabolism ||rn00500 Starch and sucrose metabolism ||rn00520 Nucleotide sugars metabolism	2.7.7.9	[c] : g1p + h + utp --> ppi + udpg
R_GALU	UTP-glucose-1-phosphateuridylyltransferase	TRUE	Galactose metabolism	2.7.7.9	[c] : g1p + h + utp <==> ppi + udpg
R01503	CDP-ethanolamine:N-acylsphingosine ethanolaminephosphotransferase	TRUE	rn00600 Sphingolipid metabolism	2.7.8.-	[c] : cdpea + crm_hs <==> cmp + C06062
R02030	CDP-diacylglycerol:phosphatidylglycerol 3-phosphatidyltransferase	FALSE	rn00564 Glycerophospholipid metabolism	2.7.8.-	[c] : cdpdag_hs + pglyc_hs --> clpn_hs + cmp + h
R07390	.	TRUE	rn00564 Glycerophospholipid metabolism	2.7.8.-	[c] : 0.04 pg_EC <==> 0.02 clpn_EC + glyc
R07661	.	TRUE	rn00520 Nucleotide sugars metabolism	2.7.8.-	[c] : C16154 + udcpp <==> C16156 + udp
R04921	.	TRUE	rn00440 Aminophosphonate metabolism ||rn00600 Sphingolipid metabolism	2.7.8.-	[c] : cmp2amep + crm_hs <==> C05681 + cmp
R05630	UDPMurAc(oyl-L-Ala-D-gamma-Glu-L-Lys-D-Ala-D-Ala):undecaprenyl- phosphate phospho-N-acetylmuramoyl-pentapeptide-transferase	FALSE	rn00550 Peptidoglycan biosynthesis	2.7.8.13	[c] : udcpp + ugmda --> uagmda + ump
R05629	UDPMurAc(oyl-L-Ala-D-gamma-Glu-L-Lys-D-Ala-D-Ala):undecaprenyl- phosphate phospho-N-acetylmuramoyl-pentapeptide-transferase	TRUE	rn00550 Peptidoglycan biosynthesis	2.7.8.13	[c] : C04702 + udcpp <==> ump + C04851
R05628	UDPMurAc(oyl-L-Ala-D-gamma-Glu-L-Lys-D-Ala-D-Ala):undecaprenyl- phosphate phospho-N-acetylmuramoyl-pentapeptide-transferase	TRUE	rn00550 Peptidoglycan biosynthesis	2.7.8.13	[c] : C04846 + udcpp <==> ump + C05888
R01801	CDP-diacylglycerol:sn-glycerol-3-phosphate 3-phosphatidyltransferase	FALSE	rn00564 Glycerophospholipid metabolism	2.7.8.5	[c] : cdpdag_hs + glyc3p --> cmp + h + pgp_hs
R_PGSA_EC	Phosphatidylglycerolsynthase(Ecoli)	TRUE	Membrane Lipid Metabolism	2.7.8.5	[c] : 0.02 cdpdag_EC + glyc3p <==> cmp + h + 0.02 pgp_EC
R_CLPNSm_SC	cardiolipinsynthase,yeast-specific,mitochondrial	FALSE	Phospholipid Biosynthesis	2.7.8.5	[c] : 0.01 cdpdag_SC + 0.01 pg_SC --> 0.01 clpn_SC + cmp + h
R_CDGGGPP3	CDP-alcoholphosphatidyltransferase(glycerol1-phosphate)	FALSE	Lipid and Cell Wall Metabolism	2.7.8.5	[c] : cdgggp + glyc1p --> cmp + dggpgp + h
R_PGSA_SA	Phosphatidylglycerolsynthase(Saureus)	TRUE	.	2.7.8.5	[c] : 0.02 cdpdag_SA + glyc3p <==> cmp + h + 0.02 pgp_SA
R_PGSA_HP	PhosphatidylglycerolsynthaseHpspecific	TRUE	Glycerolipid Synthesis 8	2.7.8.5	[c] : cdpdag_HP + glyc3p <==> cmp + h + pgp_HP
R01625	CoA:apo-[acyl-carrier-protein] pantetheinephosphotransferase	TRUE	rn00770 Pantothenate and CoA biosynthesis	2.7.8.7	[c] : coa + C03688 <==> pap + apoACP|ACP
R_ACPS1	acyl-carrierproteinsynthase	FALSE	Cofactor and Prosthetic Group Biosynthesis	2.7.8.7	[c] : apoACP + coa --> ACP + h + pap
R00199	ATP:pyruvate,water phosphotransferase	FALSE	rn00620 Pyruvate metabolism ||rn00720 Reductive carboxylate cycle (CO2 fixation)	2.7.9.2	[c] : atp + h2o + pyr --> amp + 2 h + pep + pi
R03923	L-Cysteine:tRNA sulfurtransferase	TRUE		2.8.1.4	[c] : cys-L + C02342 <==> ser-L + C04161
R07460	L-cysteine:[ThiI] sulfurtransferase	TRUE	rn00730 Thiamine metabolism	2.8.1.7	[c] : C15811 + cys-L <==> C15812 + ala-L
R01323	Acetyl-CoA:citrate CoA-transferase	TRUE		2.8.3.10	[c] : accoa + cit <==> ac + C00566
R07290	formyl-CoA:oxalate CoA-transferase	TRUE		2.8.3.16	[c] : formcoa + oxa <==> for + C00313
R05647	.	FALSE	rn00540 Lipopolysaccharide biosynthesis	3.1.-.-	[c] : gmhep17bp + h2o --> gmhep1p + pi
R04238	Aminoacyl-tRNA aminoacylhydrolase	TRUE		3.1.1.29	[c] : C03880 + h2o <==> C03523 + C00066
R02135	thiamin monophosphate phosphohydrolase	FALSE	rn00730 Thiamine metabolism	3.1.3.-	[c] : h2o + thmmp --> pi + thm
R02706	.	TRUE	rn00530 Aminosugars metabolism	3.1.3.-	[c] : acmana + pi <==> acmanap + h2o
R07280	.	FALSE	rn00740 Riboflavin metabolism	3.1.3.-	[c] : 5aprbu + h2o --> 4r5au + pi
R07674	.	TRUE	rn00053 Ascorbate and aldarate metabolism	3.1.3.-	[c] : C15926 + h2o <==> C01825 + pi
R07383	.	TRUE	rn00565 Ether lipid metabolism	3.1.3.-	[c] : C15647 + h2o <==> C03454 + pi
R00872	D-Fructose 2-phosphate phosphatase	TRUE	rn00051 Fructose and mannose metabolism	3.1.3.-	[c] : C03267 + h2o <==> fru + pi
R00118	.	FALSE	rn00760 Nicotinate and nicotinamide metabolism	3.1.3.-	[c] : h2o + nadp --> nad + pi
R00164	Phosphoprotein phosphohydrolase	TRUE		3.1.3.16	[c] : C00562 + h2o <==> C00017 + pi
R07902	.	TRUE	rn00592 alpha-Linolenic acid metabolism	3.2.1.-	[c] : C16339 + h2o <==> coa + C16317
R_ILL_R04937	.	TRUE	rn00520 Nucleotide sugars metabolism	3.2.1.-	[c] : C06016 + h2o <==> C06016 + xyl-D
R_ILL_R04938	.	TRUE	rn00520 Nucleotide sugars metabolism	3.2.1.-	[c] : C06016 + h2o <==> C06016 + arab-L
R_ILL_R06225	.	TRUE		3.2.1.-	[c] : gam + G10536(n) <==> G10536(n+1) + h2o
R06115	.	TRUE		3.2.1.122	[c] : h2o + G10519 <==> glc-D + g6p
R00838	Maltose-6'-phosphate 6-phosphoglucohydrolase	TRUE	rn00500 Starch and sucrose metabolism	3.2.1.122	[c] : h2o + malt6p <==> glc-D + g6p
R03635	Stachyose fructohydrolase	TRUE	rn00052 Galactose metabolism	3.2.1.26	[c] : C01613 + h2o <==> C05404 + fru
R03921	Sucrose 6-phosphate fructohydrolase	TRUE	rn00500 Starch and sucrose metabolism	3.2.1.26	[c] : C16688 + h2o <==> C02336 + C00668
R02410	Raffinose fructohydrolase	FALSE	rn00052 Galactose metabolism	3.2.1.26	[c] : h2o + raffin --> fru + melib
R06102	.	TRUE		3.2.1.26	[c] : G10508 + h2o <==> C02336 + C00668
R06101	.	TRUE		3.2.1.26	[c] : G00278 + h2o <==> G00501 + fru
R06100	.	TRUE		3.2.1.26	[c] : G00249 + h2o <==> G01275 + fru
R_SUCRe	sucrosehydrolyzingenxyme,extracellular	FALSE	Galactose metabolism	3.2.1.26	[c] : h2o + sucr --> fru + glc-D
R_FFSD	beta-fructofuranosidase	FALSE	Alternate Carbon Metabolism	3.2.1.26	[c] : h2o + suc6p --> fru + g6p
R_FFSDr	beta-fructofuranosidase	TRUE	Starch and Sucrose Metabolism	3.2.1.26	[c] : h2o + suc6p <==> fru + g6p
R05134	Salicin 6-phosphate glucohydrolase	TRUE	rn00010 Glycolysis / Gluconeogenesis	3.2.1.86	[c] : salc6p + h2o <==> 2hymeph + g6p-B
R06112	.	TRUE		3.2.1.86	[c] : G10518 + h2o <==> glc-D + g6p
R05133	Arbutin 6-phosphate glucohydrolase	TRUE	rn00010 Glycolysis / Gluconeogenesis	3.2.1.86	[c] : arbt6p + h2o <==> hqn + g6p-B
R00839	6-Phospho-beta-D-glucosyl-(1,4)-D-gluxose glucohydrolase	TRUE		3.2.1.86	[c] : C04534 + h2o <==> glc-D + g6p
R_6PHBG	_6-phospho-beta-glucosidase	FALSE	Glycolysis/Gluconeogenesis	3.2.1.86	[c] : h2o + salc6p --> 2hymeph + g6p
R_AB6PGH	Arbutin6-phosphateglucohydrolase	FALSE	Alternate Carbon Metabolism	3.2.1.86	[c] : arbt6p + h2o --> g6p + hqn
R06113	.	TRUE		3.2.1.93	[c] : h2o + G09795 <==> glc-D + g6p
R00194	S-Adenosyl-L-homocysteine homocysteinylribohydrolase	FALSE	rn00271 Methionine metabolism	3.2.2.9	[c] : ahcys + h2o --> ade + rhcys
R04313	.	TRUE	rn00310 Lysine degradation	3.4.-.-	[c] : tmlys + 2 C00017 <==> Ntmelys + 2 h2o
R04869	.	TRUE	rn00780 Biotin metabolism	3.4.-.-	[c] : biocyt + C00012 <==> C06250
R_AMPTASECGe	alanylaminopeptidase(cys-gly)(e)	FALSE	Glutathione Metabolism	3.4.11.2	[c] : cgly + h2o --> cys-L + gly
R_ILL_R00135	.	TRUE	rn00330 Arginine and proline metabolism	3.4.11.5	[c] : C00012 + h2o <==> pro-L + C00012
R_ASNNe	L-asparaginase,extracellular	FALSE	Asparagine metabolism	3.5.1.1	[c] : asn-L + h2o --> asp-L + nh4
R_ASNNm	L-asparaginase(mitochondrial)	FALSE	Alanine and Aspartate Metabolism	3.5.1.1	[c] : asn-L + h2o --> asp-L + nh4
R02059	N-Acetyl-D-glucosamine-6-phosphate amidohydrolase	TRUE	rn00530 Aminosugars metabolism	3.5.1.25	[c] : acgam6p + h2o <==> ac + gam6p
R05168	N-acetyl-D-galactosamine 6-phosphate amidohydrolase	TRUE	rn00052 Galactose metabolism	3.5.1.25	[c] : C06376 + h2o <==> C06377 + ac
R_AGDC	N-acetylglucosamine-6-phosphatedeacetylase	FALSE	Aminosugar Metabolism	3.5.1.25	[c] : acgam6p + h2o --> ac + gam6p
R02733	N6-Acetyl-LL-2,6-diaminoheptanedioate amidohydrolase	TRUE	rn00300 Lysine biosynthesis	3.5.1.47	[c] : n6all26d + h2o <==> ac + 26dap-LL
R05635	Formyl-L-methionyl peptide amidohydrolase	TRUE		3.5.1.88	[c] : C11439 + h2o <==> C11440 + for
R01993	(S)-dihydroorotate amidohydrolase	TRUE	rn00240 Pyrimidine metabolism	3.5.2.3	[c] : dhor-S + h2o <==> cbasp + h
R_DHORTS	dihydroorotase	TRUE	Pyrimidine Biosynthesis	3.5.2.3	[c] : dhor-S + h2o <==> cbasp + h
R00552	L-Arginine iminohydrolase	TRUE	rn00330 Arginine and proline metabolism	3.5.3.6	[c] : arg-L + h2o <==> citr-L + nh4
R01244	Adenine aminohydrolase	FALSE	rn00230 Purine metabolism	3.5.4.2	[c] : ade + h + h2o --> hxan + nh4
R00425	GTP 7,8-8,9-dihydrolase (pyrophosphate-forming)	FALSE	rn00740 Riboflavin metabolism	3.5.4.25	[c] : gtp + 3 h2o --> 25dhpp + for + 2 h + ppi
R01560	Adenosine aminohydrolase	FALSE	rn00230 Purine metabolism	3.5.4.4	[c] : adn + h + h2o --> ins + nh4
R02556	Deoxyadenosine aminohydrolase	FALSE	rn00230 Purine metabolism	3.5.4.4	[c] : dad-2 + h + h2o --> din + nh4
R_ADA	Adenosinedeaminase	FALSE	Purine Catabolism	3.5.4.4	[c] : adn + h + h2o --> ins + nh4
R00765	D-Glucosamine-6-phosphate ketol-isomerase(deaminating)	FALSE	rn00530 Aminosugars metabolism	3.5.99.6	[c] : gam6p + h2o --> f6p + nh4
R04549	UDP-2,3-bis(3-hydroxytetradecanoyl)glucosamine diphosphatase	FALSE	rn00540 Lipopolysaccharide biosynthesis	3.6.1.-	[c] : h2o + u23ga --> 2 h + lipidX + ump
R04621	.	FALSE	rn00790 Folate biosynthesis	3.6.1.-	[c] : dhpmp + h2o --> dhnpt + pi
R04638	.	FALSE	rn00790 Folate biosynthesis	3.6.1.-	[c] : ahdt + h2o --> dhpmp + h + ppi
R00004	Pyrophosphate phosphohydrolase	FALSE		3.6.1.1	[c] : h2o + ppi --> h + 2 pi
R_PPAer	inorganicdiphosphatase,endoplasmicreticulum	FALSE	Miscellaneous	3.6.1.1	[c] : h2o + ppi --> h + 2 pi
R_PPA_1	inorganicdiphosphatase(oneprotontranslocation)	FALSE	Transport	3.6.1.1	h2o[c] + ppi[c] --> h[c] + 2 pi[c]
R_PPA2m	inorganictriphosphatase,mitochondrial	FALSE	Others	3.6.1.1	[c] : h2o + pppi --> h + pi + ppi
R_PPAn	inorganicdiphosphatase,nuclear	FALSE	Miscellaneous	3.6.1.1	[c] : h2o + ppi --> h + 2 pi
R_PPA2	inorganictriphosphatase	FALSE	Others	3.6.1.1	[c] : h2o + pppi --> h + pi + ppi
R_PPA	inorganicdiphosphatase	FALSE	Oxidative Phosphorylation	3.6.1.1	[c] : h2o + ppi --> h + 2 pi
R01855	2'-Deoxyguanosine 5'-triphosphate diphosphohydrolase	FALSE	rn00230 Purine metabolism	3.6.1.19	[c] : dgtp + h2o --> dgmp + h + ppi
R02720	XTP pyrophosphohydrolase	FALSE	rn00230 Purine metabolism	3.6.1.19	[c] : h2o + xtp --> h + ppi + xmp
R08243	inosine triphosphate pyrophosphatase	TRUE	rn00983 Drug metabolism - other enzymes	3.6.1.19	[c] : C16617 + h2o <==> C04646 + ppi
R01532	nucleoside-triphosphate diphosphohydrolase	TRUE		3.6.1.19	[c] : C00201 + h2o <==> C00215 + ppi
R03531	2'-Deoxyinosine-5'-triphosphate pyrophosphohydrolase	FALSE	rn00230 Purine metabolism	3.6.1.19	[c] : ditp + h2o --> dimp + h + ppi
R_DUTPDPm	dUTPdiphosphatase	FALSE	Nucleotides	3.6.1.23	[c] : dutp + h2o --> dump + h + ppi
R_DUTPDP	dUTPdiphosphatase	FALSE	Nucleotide Salvage Pathway	3.6.1.23	[c] : dutp + h2o --> dump + h + ppi
R_ATPS3v	ATPsynthase,vacuole	FALSE	Oxidative Phosphorylation	3.6.3.14	adp[c] + 3 h[c] + pi[c] --> atp[c] + 2 h[c] + h2o[c]
R_ATPS3m	ATPsynthase,mitochondrial	FALSE	Oxidative Phosphorylation	3.6.3.14	adp[c] + 3 h[c] + pi[c] --> atp[c] + 2 h[c] + h2o[c]
R_ATPS4m	ATPsynthase(fourprotonsforoneATP)	FALSE	Oxidative Phosphorylation	3.6.3.14	adp[c] + 4 h[c] + pi[c] --> atp[c] + 3 h[c] + h2o[c]
R_ATPasel	V-typeATPase,H+transporting,lysosomal	FALSE	Transport, Lysosomal	3.6.3.14	atp[c] + 3 h[c] + h2o[c] --> adp[c] + 4 h[c] + pi[c]
R_ATPS4r	ATPsynthase(fourprotonsforoneATP)	TRUE	Oxidative Phosphorylation	3.6.3.14	adp[c] + 4 h[c] + pi[c] <==> atp[c] + 3 h[c] + h2o[c]
R_MG2abc	magnesiumtransportviaABCsystem	FALSE	Transport	3.6.3.2	atp[c] + h2o[c] + mg2[c] --> adp[c] + h[c] + mg2[c] + pi[c]
R00451	meso-2,6-Diaminoheptanedioate carboxy-lyase	FALSE	rn00300 Lysine biosynthesis	4.1.1.20	[c] : 26dap-M + h --> co2 + lys-L
R00965	orotidine-5'-phosphate carboxy-lyase (UMP-forming)	FALSE	rn00240 Pyrimidine metabolism	4.1.1.23	[c] : h + orot5p --> co2 + ump
R00345	Orthophosphate:oxaloacetate carboxyl-lyase (phosphorylating)	FALSE	rn00620 Pyruvate metabolism ||rn00710 Carbon fixation in photosynthetic organisms ||rn00720 Reductive carboxylate cycle (CO2 fixation)	4.1.1.31	[c] : co2 + h2o + pep --> h + oaa + pi
R01121	ATP:(R)-5-diphosphomevalonate carboxy-lyase (adding ATP; isopentenyl-diphosphate-forming); ATP:(R)-5-diphosphomevalonate carboxy-lyase (dehydrating)	FALSE	rn00100 Biosynthesis of steroids	4.1.1.33	[c] : 5dpmev + atp --> adp + co2 + ipdp + pi
R_DPMVDx	diphosphomevalonatedecarboxylase	FALSE	Cholesterol Metabolism	4.1.1.33	[c] : 5dpmev + atp --> adp + co2 + ipdp + pi
R00341	ATP:oxaloacetate carboxy-lyase (transphosphorylating)	FALSE	rn00010 Glycolysis / Gluconeogenesis ||rn00020 Citrate cycle (TCA cycle) ||rn00620 Pyruvate metabolism ||rn00710 Carbon fixation in photosynthetic organisms	4.1.1.49	[c] : atp + oaa --> adp + co2 + pep
R01908	oxalyl-CoA carboxy-lyase (formyl-CoA-forming)	TRUE	rn00630 Glyoxylate and dicarboxylate metabolism	4.1.1.8	[c] : C00313 <==> formcoa + co2
R07125	3-dehydro-L-gulonate-6-phosphate carboxy-lyase	TRUE	rn00040 Pentose and glucuronate interconversions ||rn00053 Ascorbate and aldarate metabolism	4.1.1.85	[c] : C14899 + h <==> xu5p-L + co2
R01068	D-fructose-1,6-bisphosphate D-glyceraldehyde-3-phosphate-lyase (glycerone-phosphate-forming)	TRUE	rn00710 Carbon fixation in photosynthetic organisms	4.1.2.13	[c] : fdp <==> dhap + g3p
R02568	D-Fructose 1-phosphate D-glyceraldehyde-3-phosphate-lyase	TRUE	rn00051 Fructose and mannose metabolism	4.1.2.13	[c] : f1p <==> dhap + glyald
R01829	Sedoheptulose 1,7-bisphosphate D-glyceraldehyde-3-phosphate-lyase	TRUE	rn00710 Carbon fixation in photosynthetic organisms	4.1.2.13	[c] : s17bp <==> dhap + e4p
R01070	beta-D-fructose-1,6-bisphosphate D-glyceraldehyde-3-phosphate-lyase (glycerone-phosphate-forming)	TRUE	rn00010 Glycolysis / Gluconeogenesis ||rn00030 Pentose phosphate pathway ||rn00051 Fructose and mannose metabolism	4.1.2.13	[c] : C05378 <==> dhap + g3p
R_FBA5	D-Tagatose1-phosphateD-glyceraldehyde-3-phosphate-lyase	TRUE	Galactose metabolism	4.1.2.13	[c] : tag1p-D <==> dhap + glyald
R08555	N-acetylmuramic acid 6-phosphate etherase	TRUE	rn00530 Aminosugars metabolism	4.2.-.-	[c] : C16698 + h2o <==> acgam6p + lac-D
R00658	2-Phospho-D-glucerate hydro-lyase	TRUE	rn00010 Glycolysis / Gluconeogenesis	4.2.1.11	[c] : 2pg <==> h2o + pep
R04206	3-Phospho-D-erythronate hydro-lyase	TRUE		4.2.1.11	[c] : C03356 <==> C04309 + h2o
R01082	(S)-malate hydro-lyase (fumarate-forming)	TRUE	rn00020 Citrate cycle (TCA cycle) ||rn00720 Reductive carboxylate cycle (CO2 fixation)	4.2.1.2	[c] : fum + h2o <==> mal-L
R_FUM	fumarase	TRUE	Citric Acid Cycle	4.2.1.2	[c] : fum + h2o <==> mal-L
R06513	dTDPglucose 4,6-hydro-lyase	FALSE	rn00520 Nucleotide sugars metabolism ||rn00521 Streptomycin biosynthesis ||rn00523 Polyketide sugar unit biosynthesis ||rn01055 Biosynthesis of vancomycin group antibiotics	4.2.1.46	[c] : dtdpglu --> dtdp4d6dg + h2o
R01466	O-phospho-L-homoserine phosphate-lyase (adding water;L-threonine-forming)	FALSE	rn00260 Glycine, serine and threonine metabolism	4.2.3.1	[c] : h2o + phom --> pi + thr-L
R05086	O-Phospho-4-hydroxy-L-threonine phospho-lyase (adding water)	FALSE	rn00750 Vitamin B6 metabolism	4.2.3.1	[c] : h2o + phthr --> 4hthr + pi
R00590	L-Serine hydro-lyase (deaminating)	FALSE	rn00272 Cysteine metabolism	4.3.1.17	[c] : ser-L --> 2amac + h2o
R_SERD_L	L-serinedeaminase	FALSE	Glycine and Serine Metabolism	4.3.1.17	[c] : ser-L --> nh4 + pyr
R01083	N6-(1,2-dicarboxyethyl)AMP AMP-lyase (fumarate-forming)	FALSE	rn00230 Purine metabolism ||rn00252 Alanine and aspartate metabolism	4.3.2.2	[c] : dcamp --> amp + fum
R04559	1-(5'-Phosphoribosyl)-5-amino-4-(N-succinocarboxamide)-imidazole AMP-lyase	TRUE	rn00230 Purine metabolism	4.3.2.2	[c] : 25aics <==> aicar + fum
R_ADSL2	adenylosuccinatelyase	FALSE	IMP Biosynthesis	4.3.2.2	[c] : 25aics --> aicar + fum
R_ADSL1r	adenylsuccinatelyase	TRUE	Purine and Pyrimidine Biosynthesis	4.3.2.2	[c] : dcamp <==> amp + fum
R01291	S-(5-deoxy-D-ribos-5-yl)-L-homocysteine homocysteine-lyase [(4S)-4,5-dihydroxypentan-2,3-dione-forming]	TRUE	rn00271 Methionine metabolism	4.4.1.21	[c] : rhcys <==> C11838 + hcys-L
R00401	L-Alanine racemase	TRUE	rn00252 Alanine and aspartate metabolism ||rn00473 D-Alanine metabolism	5.1.1.1	[c] : ala-L <==> ala-D
R_ALARi	alanineracemase(irreversible)	FALSE	Alanine and Aspartate Metabolism	5.1.1.1	[c] : ala-L --> ala-D
R00491	L-Aspartate racemase	TRUE	rn00252 Alanine and aspartate metabolism	5.1.1.13	[c] : asp-L <==> asp-D
R00260	L-Glutamate racemase	TRUE	rn00251 Glutamate metabolism ||rn00471 D-Glutamine and D-glutamate metabolism	5.1.1.3	[c] : glu-D <==> glu-L
R02735	LL-2,6-Diaminoheptanedioate 2-epimerase	TRUE	rn00300 Lysine biosynthesis	5.1.1.7	[c] : 26dap-LL <==> 26dap-M
R02775	dTDP-4-dehydro-6-deoxy-D-glucose 3,5-epimerase	TRUE	rn00520 Nucleotide sugars metabolism	5.1.3.13	[c] : dtdp4d6dg <==> C05344
R06514	dTDP-4-dehydro-6-deoxy-D-glucose 3,5-epimerase	FALSE	rn00520 Nucleotide sugars metabolism ||rn00521 Streptomycin biosynthesis ||rn00523 Polyketide sugar unit biosynthesis	5.1.3.13	[c] : dtdp4d6dg --> dtdp4d6dm
R00420	UDP-N-acetyl-D-glucosamine 2-epimerase	TRUE	rn00530 Aminosugars metabolism	5.1.3.14	[c] : uacgam <==> uacmam
R00414	UDP-N-acetyl-D-glucosamine 2-epimerase	FALSE	rn00530 Aminosugars metabolism	5.1.3.14	[c] : h2o + uacgam --> acmana + h + udp
R_UAG2EMA	UDP-N-acetyl-D-glucosamine2-epimerase(Hydrolysis)	TRUE	Lipid and Cell Wall Metabolism	5.1.3.14	[c] : h2o + uacgam <==> acmana + h + udp
R_UAG2Ei	UDP-N-acetylglucosamine2-epimerase	FALSE	Cell Envelope Biosynthesis	5.1.3.14	[c] : uacgam --> uacmam
R00291	UDPglucose 4-epimerase	TRUE	rn00052 Galactose metabolism ||rn00520 Nucleotide sugars metabolism	5.1.3.2	[c] : udpg <==> udpgal
R02984	dTDPglucose 4-epimerase	TRUE	rn00520 Nucleotide sugars metabolism	5.1.3.2	[c] : dtdpglu <==> C02097
R01602	D-Glucose 1-epimerase	TRUE	rn00010 Glycolysis / Gluconeogenesis	5.1.3.3	[c] : C00267 <==> C00221
R05850	L-ribulose-5-phosphate 4-epimerase	TRUE	rn00040 Pentose and glucuronate interconversions ||rn00053 Ascorbate and aldarate metabolism	5.1.3.4	[c] : ru5p-L <==> xu5p-D
R04273	Peptidylproline cis-trans-isomerase	TRUE		5.2.1.8	[c] : C03798 <==> C03633
R01015	D-glyceraldehyde-3-phosphate aldose-ketose-isomerase	TRUE	rn00010 Glycolysis / Gluconeogenesis ||rn00051 Fructose and mannose metabolism ||rn00562 Inositol phosphate metabolism ||rn00710 Carbon fixation in photosynthetic organisms	5.3.1.1	[c] : dhap <==> g3p
R01056	D-ribose-5-phosphate aldose-ketose-isomerase	TRUE	rn00030 Pentose phosphate pathway ||rn00710 Carbon fixation in photosynthetic organisms	5.3.1.6	[c] : r5p <==> ru5p-D
R_RPI	ribose-5-phosphateisomerase	TRUE	Pentose Phosphate Pathway	5.3.1.6	[c] : r5p <==> ru5p-D
R00772	D-Mannose-6-phosphate ketol-isomerase	TRUE		5.3.1.8	[c] : man6p <==> f6p
R01819	D-mannose-6-phosphate aldose-ketose-isomerase	TRUE	rn00051 Fructose and mannose metabolism	5.3.1.8	[c] : man6p <==> f6p-B
R02740	alpha-D-Glucose 6-phosphate ketol-isomerase	TRUE	rn00010 Glycolysis / Gluconeogenesis ||rn00030 Pentose phosphate pathway ||rn00500 Starch and sucrose metabolism	5.3.1.9	[c] : C00668 <==> f6p-B
R03321	beta-D-Glucose 6-phosphate ketol-isomerase	TRUE	rn00010 Glycolysis / Gluconeogenesis	5.3.1.9	[c] : g6p-B <==> f6p-B
R00771	D-Glucose-6-phosphate ketol-isomerase	TRUE		5.3.1.9	[c] : g6p <==> f6p
R_G6PI	Glucose-6-phosphateisomerase	TRUE	Glycolysis/Gluconeogenesis	5.3.1.9	[c] : g6p <==> g6p-B
R03966	.	TRUE	rn00362 Benzoate degradation via hydroxylation ||rn00628 Fluorene degradation	5.3.2.-	[c] : C02501 <==> C03453
R05389	2-Hydroxy-5-methyl-cis,cis-muconate 2-Oxo-5-methyl-cis-muconate isomerase	TRUE	rn00622 Toluene and xylene degradation	5.3.2.-	[c] : C07478 <==> C07479
R01123	Isopentenyl-diphosphate delta3-delta2-isomerase	TRUE	rn00100 Biosynthesis of steroids ||rn00900 Terpenoid biosynthesis	5.3.3.2	[c] : ipdp <==> dmpp
R_IPDDIi	isopentenyl-diphosphateD-isomerase	FALSE	Cofactor and Prosthetic Group Biosynthesis	5.3.3.2	[c] : ipdp --> dmpp
R_IPDDIx	isopentenyl-diphosphateD-isomerase	TRUE	Cholesterol Metabolism	5.3.3.2	[c] : ipdp <==> dmpp
R02060	D-Glucosamine 1-phosphate 1,6-phosphomutase; D-glucosamine 1,6-phosphomutase	TRUE	rn00530 Aminosugars metabolism	5.4.2.10	[c] : gam1p <==> gam6p
R02728	beta-D-Glucose 1-phosphate 1,6-phosphomutase	TRUE	rn00500 Starch and sucrose metabolism	5.4.2.6	[c] : C00663 <==> g6p-B
R07730	.	TRUE	rn00629 Carbazole degradation	5.4.99.-	[c] : C16235 <==> 3hanthrn
R03020	tRNA-uridine uracilmutase	TRUE		5.4.99.12	[c] : C00868 <==> C02764
R00505	UDP-D-galactopyranose furanomutase	FALSE		5.4.99.9	[c] : udpgal --> udpgalfur
R02918	L-Tyrosine:tRNA(Tyr) ligase (AMP-forming)	FALSE	rn00400 Phenylalanine, tyrosine and tryptophan biosynthesis ||rn00970 Aminoacyl-tRNA biosynthesis	6.1.1.1	[c] : atp + trnatyr + tyr-L --> amp + ppi + tyrtrna
R_TYRTRS	tyrosyl-tRNAsynthetase	FALSE	Tyrosine, Tryptophan, and Phenylalanine Metabolism	6.1.1.1	[c] : atp + trnatyr + tyr-L --> amp + ppi + tyrtrna
R03659	L-Methionine:tRNAMet ligase (AMP-forming)	FALSE	rn00271 Methionine metabolism ||rn00970 Aminoacyl-tRNA biosynthesis	6.1.1.10	[c] : atp + met-L + trnamet --> amp + mettrna + ppi
R04773	Selenomethionine:tRNAMet ligase (AMP-forming)	TRUE	rn00450 Selenoamino acid metabolism	6.1.1.10	[c] : atp + selmeth + trnamet <==> amp + ppi + C05336
R_METTRSm	methionyl-tRNAsynthetase,mitochondrial	FALSE	Methionine Metabolism	6.1.1.10	[c] : atp + met-L + trnamet --> amp + mettrna + ppi
R08218	.	TRUE		6.1.1.11	[c] : atp + ser-L + C16636 <==> amp + ppi + C06481
R03662	L-Serine:tRNA(Ser) ligase (AMP-forming)	FALSE	rn00260 Glycine, serine and threonine metabolism ||rn00970 Aminoacyl-tRNA biosynthesis	6.1.1.11	[c] : atp + ser-L + trnaser --> amp + ppi + sertrna
R_ASPTRSm	Aspartyl-tRNAsynthetase,mitochondrial	FALSE	Alanine and Aspartate Metabolism	6.1.1.12	[c] : asp-L + atp + trnaasp --> amp + asptrna + ppi
R02718	D-Alanine:poly(ribitol phosphate) ligase (AMP-forming)	TRUE	rn00473 D-Alanine metabolism	6.1.1.13	[c] : atp + ala-D + C00653 <==> amp + ppi + C04260
R03654	Glycine:tRNA(Gly) ligase (AMP-forming)	FALSE	rn00260 Glycine, serine and threonine metabolism ||rn00970 Aminoacyl-tRNA biosynthesis	6.1.1.14	[c] : atp + gly + trnagly --> amp + glytrna + ppi
R03661	L-Proline:tRNA(Pro) ligase (AMP-forming)	FALSE	rn00330 Arginine and proline metabolism ||rn00970 Aminoacyl-tRNA biosynthesis	6.1.1.15	[c] : atp + pro-L + trnapro --> amp + ppi + protrna
R03650	L-Cysteine:tRNA(Cys) ligase (AMP-forming)	FALSE	rn00272 Cysteine metabolism ||rn00970 Aminoacyl-tRNA biosynthesis	6.1.1.16	[c] : atp + cys-L + trnacys --> amp + cystrna + ppi
R_GLUTRSm	glutamyl-tRNAsynthetase,mitochondrial	FALSE	Glutamine Metabolism	6.1.1.17	[c] : atp + glu-L + trnaglu --> amp + glutrna + ppi
R03646	L-Arginine:tRNA(Arg) ligase (AMP-forming)	FALSE	rn00330 Arginine and proline metabolism ||rn00970 Aminoacyl-tRNA biosynthesis	6.1.1.19	[c] : arg-L + atp + trnaarg --> amp + argtrna + ppi
R_ARGTRSm	Arginyl-tRNAsynthetase,mitochondrial	FALSE	Arginine and Proline Metabolism	6.1.1.19	[c] : arg-L + atp + trnaarg --> amp + argtrna + ppi
R03664	L-Tryptophan -tRNA(Trp) ligase (AMP-forming)	FALSE	rn00380 Tryptophan metabolism ||rn00970 Aminoacyl-tRNA biosynthesis	6.1.1.2	[c] : atp + trnatrp + trp-L --> amp + ppi + trptrna
R_TRPTRSm	Tryptophanyl-tRNAsynthetase,mitochondrial	FALSE	Tyrosine, Tryptophan, and Phenylalanine Metabolism	6.1.1.2	[c] : atp + trnatrp + trp-L --> amp + ppi + trptrna
R03660	L-Phenylalanine:tRNA(Ala) ligase (AMP-forming)	FALSE	rn00400 Phenylalanine, tyrosine and tryptophan biosynthesis ||rn00970 Aminoacyl-tRNA biosynthesis	6.1.1.20	[c] : atp + phe-L + trnaphe --> amp + phetrna + ppi
R_PHETRS	Phenylalanyl-tRNAsynthetase	FALSE	Tyrosine, Tryptophan, and Phenylalanine Metabolism	6.1.1.20	[c] : atp + phe-L + trnaphe --> amp + phetrna + ppi
R03655	L-Histidine:tRNA(His) ligase (AMP-forming)	FALSE	rn00340 Histidine metabolism ||rn00970 Aminoacyl-tRNA biosynthesis	6.1.1.21	[c] : atp + his-L + trnahis --> amp + histrna + ppi
R_HISTRSm	histidyl-tRNAsynthetase,mitochondrial	FALSE	Histidine Metabolism	6.1.1.21	[c] : atp + his-L + trnahis --> amp + histrna + ppi
R03648	L-Asparagine:tRNA(Asn) ligase (AMP-forming)	FALSE	rn00252 Alanine and aspartate metabolism ||rn00970 Aminoacyl-tRNA biosynthesis	6.1.1.22	[c] : asn-L + atp + trnaasn --> amp + asntrna + ppi
R_ASNTRS	Asparaginyl-tRNAsynthetase	FALSE	Asparagine metabolism	6.1.1.22	[c] : asn-L + atp + trnaasn --> amp + asntrna + ppi
R03663	L-Threonine:tRNA(Thr) ligase (AMP-forming)	FALSE	rn00260 Glycine, serine and threonine metabolism ||rn00970 Aminoacyl-tRNA biosynthesis	6.1.1.3	[c] : atp + thr-L + trnathr --> amp + ppi + thrtrna
R_THRTRS	Threonyl-tRNAsynthetase	FALSE	Threonine and Lysine Metabolism	6.1.1.3	[c] : atp + thr-L + trnathr --> amp + ppi + thrtrna
R03657	L-Leucine:tRNA(Leu) ligase (AMP-forming)	FALSE	rn00290 Valine, leucine and isoleucine biosynthesis ||rn00970 Aminoacyl-tRNA biosynthesis	6.1.1.4	[c] : atp + leu-L + trnaleu --> amp + leutrna + ppi
R_LEUTRSm	leucyl-tRNAsynthetase,mitochondrial	FALSE	Valine, Leucine, and Isoleucine Metabolism	6.1.1.4	[c] : atp + leu-L + trnaleu --> amp + leutrna + ppi
R03656	L-Isoleucine:tRNA(Ile) ligase (AMP-forming)	FALSE	rn00290 Valine, leucine and isoleucine biosynthesis ||rn00970 Aminoacyl-tRNA biosynthesis	6.1.1.5	[c] : atp + ile-L + trnaile --> amp + iletrna + ppi
R_ILETRSm	isoleucyl-tRNAsynthetase,mitochondrial	FALSE	Valine, Leucine, and Isoleucine Metabolism	6.1.1.5	[c] : atp + ile-L + trnaile --> amp + iletrna + ppi
R03658	L-Lysine:tRNALys ligase (AMP-forming)	FALSE	rn00300 Lysine biosynthesis ||rn00970 Aminoacyl-tRNA biosynthesis	6.1.1.6	[c] : atp + lys-L + trnalys --> amp + lystrna + ppi
R_LYSTRSm	Lysyl-tRNAsynthetase,mitochondrial	FALSE	Threonine and Lysine Metabolism	6.1.1.6	[c] : atp + lys-L + trnalys --> amp + lystrna + ppi
R03038	L-Alanine:tRNA(Ala) ligase (AMP-forming)	FALSE	rn00252 Alanine and aspartate metabolism ||rn00970 Aminoacyl-tRNA biosynthesis	6.1.1.7	[c] : ala-L + atp + trnaala --> alatrna + amp + ppi
R03665	L-Valine:tRNAVal ligase (AMP-forming)	FALSE	rn00290 Valine, leucine and isoleucine biosynthesis ||rn00970 Aminoacyl-tRNA biosynthesis	6.1.1.9	[c] : atp + trnaval + val-L --> amp + ppi + valtrna
R_VALTRS	Valyl-tRNAsynthetase	FALSE	Valine, Leucine, and Isoleucine Metabolism	6.1.1.9	[c] : atp + trnaval + val-L --> amp + ppi + valtrna
R04449	Acetate:citrate-(pro-3S)-lyase(thiol-form) ligase (AMP-forming)	TRUE		6.2.1.22	[c] : atp + ac + C04298 <==> amp + ppi + C04334
R00483	L-aspartate:ammonia ligase (AMP-forming)	FALSE	rn00252 Alanine and aspartate metabolism ||rn00460 Cyanoamino acid metabolism ||rn00910 Nitrogen metabolism	6.3.1.1	[c] : asp-L + atp + nh4 --> amp + asn-L + h + ppi
R00253	L-Glutamate:ammonia ligase (ADP-forming)	FALSE	rn00251 Glutamate metabolism ||rn00910 Nitrogen metabolism	6.3.1.2	[c] : atp + glu-L + nh4 --> adp + gln-L + h + pi
R05033	Undecaprenyl-diphospho-N-acetylmuramoyl-(N-acetylglucosamine)- L-alanyl-D-glutamyl-meso-2,6-diaminopimeloyl-D-alanyl-D- alanine:ammonia ligase (ADP-forming)	TRUE	rn00550 Peptidoglycan biosynthesis	6.3.1.2	[c] : atp + C05898 + nh4 <==> adp + pi + C05899
R05030	Undecaprenyl-diphospho-N-acetylmuramoyl-(N-acetylglucosamine)- L-alanyl-gamma-D-glutamyl-L-lysyl-D-alanyl-D-alanine	TRUE	rn00550 Peptidoglycan biosynthesis	6.3.1.2	[c] : atp + C05893 + nh4 <==> adp + pi + C05894
R05028	Undecaprenyl-diphospho-N-acetylmuramoyl-(N-acetylglucosamine)- L-alanyl-D-glutamyl-L-lysyl-D-alanyl-D-alanine:ammonia ligase (ADP-forming)	TRUE	rn00550 Peptidoglycan biosynthesis	6.3.1.2	[c] : atp + C05889 + nh4 <==> adp + pi + C05890
R00189	Deamino-NAD+:ammonia ligase (AMP-forming)	FALSE	rn00760 Nicotinate and nicotinamide metabolism ||rn00910 Nitrogen metabolism	6.3.1.5	[c] : atp + dnad + nh4 --> amp + h + nad + ppi
R_NADS1m	NADsynthase(nh3),mitochondrial	FALSE	NAD Biosynthesis	6.3.1.5	[c] : atp + dnad + nh4 --> amp + h + nad + ppi
R04906	.	TRUE	rn00380 Tryptophan metabolism	6.3.2.-	[c] : 5hoxindoa <==> C05832
R04617	UDP-N-acetylmuramoyl-L-alanyl-D-glutamyl-meso-2,6- diaminoheptanedioate:D-alanyl-D-alanine ligase(ADP-forming)	FALSE	rn00300 Lysine biosynthesis ||rn00550 Peptidoglycan biosynthesis	6.3.2.10	[c] : alaala + atp + ugmd --> adp + h + pi + ugmda
R04572	UDP-N-acetylmuramoyl-L-alanyl-D-glutamyl-L-lysine:alanyl-D-alanine ligase (ADP-forming)	TRUE	rn00550 Peptidoglycan biosynthesis	6.3.2.10	[c] : atp + C04700 + alaala <==> adp + pi + C04846
R04573	UDP-N-acetylmuramoyl-L-alanyl-D-glutamyl-L-lysine:alanyl-D-alanine ligase (ADP-forming)	TRUE	rn00550 Peptidoglycan biosynthesis	6.3.2.10	[c] : atp + C05892 + alaala <==> adp + pi + C04702
R01150	D-alanine:D-alanine ligase (ADP-forming)	TRUE	rn00473 D-Alanine metabolism ||rn00550 Peptidoglycan biosynthesis	6.3.2.4	[c] : 2 ala-D + atp <==> adp + alaala + h + pi
R03193	UDP-N-acetylmuramate:L-alanine ligase (ADP-forming)	FALSE	rn00471 D-Glutamine and D-glutamate metabolism ||rn00550 Peptidoglycan biosynthesis	6.3.2.8	[c] : ala-L + atp + uamr --> adp + h + pi + uama
R02783	UDP-N-acetylmuramoyl-L-alanine:D-glutamate ligase(ADP-forming)	FALSE	rn00471 D-Glutamine and D-glutamate metabolism ||rn00550 Peptidoglycan biosynthesis	6.3.2.9	[c] : atp + glu-D + uama --> adp + h + pi + uamag
R02301	5-Formyltetrahydrofolate cyclo-ligase (ADP-forming)	FALSE	rn00670 One carbon pool by folate	6.3.3.2	[c] : 5fthf + atp --> adp + methf + pi
R_FTHFCLm	_5-formethyltetrahydrofolatecyclo-ligase,mitochondrial	FALSE	Folate Metabolism	6.3.3.2	[c] : 5fthf + atp --> adp + methf + pi
R04144	5-Phospho-D-ribosylamine:glycine ligase (ADP-forming)	FALSE	rn00230 Purine metabolism	6.3.4.13	[c] : atp + gly + pram --> adp + gar + h + pi
R_PRAGSr	phosphoribosylglycinamidesynthase	TRUE	IMP Biosynthesis	6.3.4.13	[c] : atp + gly + pram <==> adp + gar + h + pi
R00571	UTP:ammonia ligase(ADP-forming)	FALSE	rn00240 Pyrimidine metabolism	6.3.4.2	[c] : atp + nh4 + utp --> adp + ctp + 2 h + pi
R00573	UTP:ammonia ligase(ADP-forming)	FALSE	rn00240 Pyrimidine metabolism	6.3.4.2	[c] : atp + gln-L + h2o + utp --> adp + ctp + glu-L + 2 h + pi
R00943	Formate:tetrahydrofolate ligase (ADP-forming)	FALSE	rn00630 Glyoxylate and dicarboxylate metabolism ||rn00670 One carbon pool by folate	6.3.4.3	[c] : atp + for + thf --> 10fthf + adp + pi
R_FTHFL	formate-tetrahydrofolateligase	TRUE	Folate Metabolism	6.3.4.3	[c] : atp + for + thf <==> 10fthf + adp + pi
R_FTHFLm	formate-tetrahydrofolateligase,mitochondrial	TRUE	Folate Metabolism	6.3.4.3	[c] : atp + for + thf <==> 10fthf + adp + pi
R01135	IMP:L-aspartate ligase (GDP-forming)	FALSE	rn00230 Purine metabolism ||rn00252 Alanine and aspartate metabolism	6.3.4.4	[c] : asp-L + gtp + imp --> dcamp + gdp + 2 h + pi
R01231	Xanthosine-5'-phosphate:L-glutamine amido-ligase (AMP-forming)	FALSE	rn00230 Purine metabolism ||rn00251 Glutamate metabolism	6.3.5.2	[c] : atp + gln-L + h2o + xmp --> amp + glu-L + gmp + 2 h + ppi
R08244	6-thioxanthine 5'-monophosphate:L-glutamine amido-ligase (AMP-forming)	TRUE	rn00983 Drug metabolism - other enzymes	6.3.5.2	[c] : C16618 + atp + gln-L + h2o <==> C16619 + amp + ppi + glu-L
R00578	L-aspartate:L-glutamine amido-ligase (AMP-forming)	FALSE	rn00252 Alanine and aspartate metabolism ||rn00910 Nitrogen metabolism	6.3.5.4	[c] : asp-L + atp + gln-L + h2o --> amp + asn-L + glu-L + h + ppi
R00575	hydrogen-carbonate:L-glutamine amido-ligase (ADP-forming, carbamate-phosphorylating)	FALSE	rn00240 Pyrimidine metabolism ||rn00251 Glutamate metabolism	6.3.5.5	[c] : 2 atp + gln-L + h2o + hco3 --> 2 adp + cbp + glu-L + 2 h + pi
R07641	.	FALSE		6.3.5.5	[c] : 2 atp + hco3 + nh4 --> 2 adp + cbp + 2 h + pi
R_CBPS	carbamoyl-phosphatesynthase(glutamine-hydrolysing)	FALSE	Pyrimidine Biosynthesis	6.3.5.5	[c] : 2 atp + gln-L + h2o + hco3 --> 2 adp + cbp + glu-L + 2 h + pi
R03905	Glu-tRNA(Gln):L-glutamine amido-ligase(ADP-forming)	FALSE	rn00251 Glutamate metabolism	6.3.5.7	[c] : atp + gln-L + glutrna_LPAREN_gln_RPAREN_ + h2o --> adp + glntrna + glu-L + h + pi
R_ILL_R00382	(Deoxyribonucleotide)n:(Deoxyribonucleotide)m ligase (AMP-forming, NMN-forming)	TRUE		6.5.1.2	[c] : nad + C00039(n) + C00039(m) <==> amp + nmn + C00039(n+m)

## Sheet: SupDat3_Accessions_166_genomes
Accession	Genome	STIRRUPS_taxon
CP009312.1	Lawsonella_clevelandensis	Actinomycetales_OTU158
CP014159.1	Aerococcus_christensenii	Aerococcus_christensenii
LT984887.1	Anaerococcus_sp._Marseille-P3915	Anaerococcus_OTU147
LT984888.1	Anaerococcus_sp._Marseille-P3915	Anaerococcus_OTU147
LT984889.1	Anaerococcus_sp._Marseille-P3915	Anaerococcus_OTU147
LT984890.1	Anaerococcus_sp._Marseille-P3915	Anaerococcus_OTU147
LT984891.1	Anaerococcus_sp._Marseille-P3915	Anaerococcus_OTU147
LT984892.1	Anaerococcus_sp._Marseille-P3915	Anaerococcus_OTU147
LT984893.1	Anaerococcus_sp._Marseille-P3915	Anaerococcus_OTU147
GG666295.1	Anaerococcus_tetradius_ATCC_35098	Anaerococcus_tetradius
GG666296.1	Anaerococcus_tetradius_ATCC_35098	Anaerococcus_tetradius
GG666297.1	Anaerococcus_tetradius_ATCC_35098	Anaerococcus_tetradius
GG666298.1	Anaerococcus_tetradius_ATCC_35098	Anaerococcus_tetradius
GG666299.1	Anaerococcus_tetradius_ATCC_35098	Anaerococcus_tetradius
GG666300.1	Anaerococcus_tetradius_ATCC_35098	Anaerococcus_tetradius
GG666301.1	Anaerococcus_tetradius_ATCC_35098	Anaerococcus_tetradius
GG666302.1	Anaerococcus_tetradius_ATCC_35098	Anaerococcus_tetradius
GG666303.1	Anaerococcus_tetradius_ATCC_35098	Anaerococcus_tetradius
GG666304.1	Anaerococcus_tetradius_ATCC_35098	Anaerococcus_tetradius
GG666305.1	Anaerococcus_tetradius_ATCC_35098	Anaerococcus_tetradius
GG666306.1	Anaerococcus_tetradius_ATCC_35098	Anaerococcus_tetradius
GG666307.1	Anaerococcus_tetradius_ATCC_35098	Anaerococcus_tetradius
GG666308.1	Anaerococcus_tetradius_ATCC_35098	Anaerococcus_tetradius
GG666309.1	Anaerococcus_tetradius_ATCC_35098	Anaerococcus_tetradius
GG666310.1	Anaerococcus_tetradius_ATCC_35098	Anaerococcus_tetradius
GG666311.1	Anaerococcus_tetradius_ATCC_35098	Anaerococcus_tetradius
GG666312.1	Anaerococcus_tetradius_ATCC_35098	Anaerococcus_tetradius
GG666313.1	Anaerococcus_tetradius_ATCC_35098	Anaerococcus_tetradius
GG666315.1	Anaerococcus_tetradius_ATCC_35098	Anaerococcus_tetradius
GG666316.1	Anaerococcus_tetradius_ATCC_35098	Anaerococcus_tetradius
GG666317.1	Anaerococcus_tetradius_ATCC_35098	Anaerococcus_tetradius
GG666318.1	Anaerococcus_tetradius_ATCC_35098	Anaerococcus_tetradius
GG666319.1	Anaerococcus_tetradius_ATCC_35098	Anaerococcus_tetradius
GG666320.1	Anaerococcus_tetradius_ATCC_35098	Anaerococcus_tetradius
GG666321.1	Anaerococcus_tetradius_ATCC_35098	Anaerococcus_tetradius
GG666322.1	Anaerococcus_tetradius_ATCC_35098	Anaerococcus_tetradius
GG666324.1	Anaerococcus_tetradius_ATCC_35098	Anaerococcus_tetradius
GG666325.1	Anaerococcus_tetradius_ATCC_35098	Anaerococcus_tetradius
GG666326.1	Anaerococcus_tetradius_ATCC_35098	Anaerococcus_tetradius
GG666327.1	Anaerococcus_tetradius_ATCC_35098	Anaerococcus_tetradius
GG666328.1	Anaerococcus_tetradius_ATCC_35098	Anaerococcus_tetradius
GG666330.1	Anaerococcus_tetradius_ATCC_35098	Anaerococcus_tetradius
GG666334.1	Anaerococcus_tetradius_ATCC_35098	Anaerococcus_tetradius
GG666335.1	Anaerococcus_tetradius_ATCC_35098	Anaerococcus_tetradius
GG666339.1	Anaerococcus_tetradius_ATCC_35098	Anaerococcus_tetradius
GG666341.1	Anaerococcus_tetradius_ATCC_35098	Anaerococcus_tetradius
GG666343.1	Anaerococcus_tetradius_ATCC_35098	Anaerococcus_tetradius
GG666344.1	Anaerococcus_tetradius_ATCC_35098	Anaerococcus_tetradius
GG666347.1	Anaerococcus_tetradius_ATCC_35098	Anaerococcus_tetradius
GG666348.1	Anaerococcus_tetradius_ATCC_35098	Anaerococcus_tetradius
GG666360.1	Anaerococcus_tetradius_ATCC_35098	Anaerococcus_tetradius
GG666362.1	Anaerococcus_tetradius_ATCC_35098	Anaerococcus_tetradius
GG666373.1	Anaerococcus_tetradius_ATCC_35098	Anaerococcus_tetradius
ADNA01000002.1	Atopobium_vaginae_DSM_15829	Atopobium_vaginae
ADNA01000003.1	Atopobium_vaginae_DSM_15829	Atopobium_vaginae
ADNA01000004.1	Atopobium_vaginae_DSM_15829	Atopobium_vaginae
ADNA01000005.1	Atopobium_vaginae_DSM_15829	Atopobium_vaginae
ADNA01000006.1	Atopobium_vaginae_DSM_15829	Atopobium_vaginae
ADNA01000007.1	Atopobium_vaginae_DSM_15829	Atopobium_vaginae
ADNA01000008.1	Atopobium_vaginae_DSM_15829	Atopobium_vaginae
ADNA01000009.1	Atopobium_vaginae_DSM_15829	Atopobium_vaginae
ADNA01000010.1	Atopobium_vaginae_DSM_15829	Atopobium_vaginae
ADNA01000011.1	Atopobium_vaginae_DSM_15829	Atopobium_vaginae
ADNA01000012.1	Atopobium_vaginae_DSM_15829	Atopobium_vaginae
ADNA01000013.1	Atopobium_vaginae_DSM_15829	Atopobium_vaginae
ADNA01000014.1	Atopobium_vaginae_DSM_15829	Atopobium_vaginae
ADNA01000015.1	Atopobium_vaginae_DSM_15829	Atopobium_vaginae
ADNA01000016.1	Atopobium_vaginae_DSM_15829	Atopobium_vaginae
ADNA01000017.1	Atopobium_vaginae_DSM_15829	Atopobium_vaginae
ADNA01000018.1	Atopobium_vaginae_DSM_15829	Atopobium_vaginae
ADNA01000019.1	Atopobium_vaginae_DSM_15829	Atopobium_vaginae
ADNA01000020.1	Atopobium_vaginae_DSM_15829	Atopobium_vaginae
ADNA01000021.1	Atopobium_vaginae_DSM_15829	Atopobium_vaginae
ADNA01000022.1	Atopobium_vaginae_DSM_15829	Atopobium_vaginae
ADNA01000023.1	Atopobium_vaginae_DSM_15829	Atopobium_vaginae
ADNA01000024.1	Atopobium_vaginae_DSM_15829	Atopobium_vaginae
ADNA01000025.1	Atopobium_vaginae_DSM_15829	Atopobium_vaginae
ADNA01000026.1	Atopobium_vaginae_DSM_15829	Atopobium_vaginae
ADNA01000027.1	Atopobium_vaginae_DSM_15829	Atopobium_vaginae
ADNA01000028.1	Atopobium_vaginae_DSM_15829	Atopobium_vaginae
ADNA01000029.1	Atopobium_vaginae_DSM_15829	Atopobium_vaginae
ADNA01000030.1	Atopobium_vaginae_DSM_15829	Atopobium_vaginae
ADNA01000031.1	Atopobium_vaginae_DSM_15829	Atopobium_vaginae
ADNA01000032.1	Atopobium_vaginae_DSM_15829	Atopobium_vaginae
ADNA01000034.1	Atopobium_vaginae_DSM_15829	Atopobium_vaginae
ADNA01000035.1	Atopobium_vaginae_DSM_15829	Atopobium_vaginae
ADNA01000036.1	Atopobium_vaginae_DSM_15829	Atopobium_vaginae
ADNA01000037.1	Atopobium_vaginae_DSM_15829	Atopobium_vaginae
ADNA01000038.1	Atopobium_vaginae_DSM_15829	Atopobium_vaginae
ADNA01000039.1	Atopobium_vaginae_DSM_15829	Atopobium_vaginae
ADNA01000040.1	Atopobium_vaginae_DSM_15829	Atopobium_vaginae
ADNA01000041.1	Atopobium_vaginae_DSM_15829	Atopobium_vaginae
ADNA01000042.1	Atopobium_vaginae_DSM_15829	Atopobium_vaginae
ADNA01000043.1	Atopobium_vaginae_DSM_15829	Atopobium_vaginae
ADNA01000044.1	Atopobium_vaginae_DSM_15829	Atopobium_vaginae
ADNA01000045.1	Atopobium_vaginae_DSM_15829	Atopobium_vaginae
ADNA01000046.1	Atopobium_vaginae_DSM_15829	Atopobium_vaginae
ADNA01000047.1	Atopobium_vaginae_DSM_15829	Atopobium_vaginae
ADNA01000048.1	Atopobium_vaginae_DSM_15829	Atopobium_vaginae
ADNA01000049.1	Atopobium_vaginae_DSM_15829	Atopobium_vaginae
ADNA01000050.1	Atopobium_vaginae_DSM_15829	Atopobium_vaginae
ADNA01000051.1	Atopobium_vaginae_DSM_15829	Atopobium_vaginae
ADNA01000052.1	Atopobium_vaginae_DSM_15829	Atopobium_vaginae
CP002743.1	Bifidobacterium_breve_ACS-071-V-Sch8b	Bifidobacterium_breve_cluster
KE340326.1	Campylobacter_ureolyticus_ACS-301-V-Sch3b	Campylobacter_ureolyticus
KE340327.1	Campylobacter_ureolyticus_ACS-301-V-Sch3b	Campylobacter_ureolyticus
KE340328.1	Campylobacter_ureolyticus_ACS-301-V-Sch3b	Campylobacter_ureolyticus
KE340329.1	Campylobacter_ureolyticus_ACS-301-V-Sch3b	Campylobacter_ureolyticus
KE340330.1	Campylobacter_ureolyticus_ACS-301-V-Sch3b	Campylobacter_ureolyticus
KE340331.1	Campylobacter_ureolyticus_ACS-301-V-Sch3b	Campylobacter_ureolyticus
KE340332.1	Campylobacter_ureolyticus_ACS-301-V-Sch3b	Campylobacter_ureolyticus
CP015296.1	Chlamydia_trachomatis	Chlamydia_trachomatis
CP015297.1	Chlamydia_trachomatis	Chlamydia_trachomatis
HG326224.1	Fenollaria_massiliensis	Clostridiales_OTU22
HG326225.1	Fenollaria_massiliensis	Clostridiales_OTU22
HG326226.1	Fenollaria_massiliensis	Clostridiales_OTU22
HG326227.1	Fenollaria_massiliensis	Clostridiales_OTU22
HG326228.1	Fenollaria_massiliensis	Clostridiales_OTU22
HG326229.1	Fenollaria_massiliensis	Clostridiales_OTU22
HG326230.1	Fenollaria_massiliensis	Clostridiales_OTU22
KQ959667.1	Coriobacteriales_bacterium_DNF00809	Coriobacteriaceae_OTU27
KQ959668.1	Coriobacteriales_bacterium_DNF00809	Coriobacteriaceae_OTU27
KQ959669.1	Coriobacteriales_bacterium_DNF00809	Coriobacteriaceae_OTU27
KQ959670.1	Coriobacteriales_bacterium_DNF00809	Coriobacteriaceae_OTU27
KQ959671.1	Coriobacteriales_bacterium_DNF00809	Coriobacteriaceae_OTU27
KQ959672.1	Coriobacteriales_bacterium_DNF00809	Coriobacteriaceae_OTU27
KQ959673.1	Coriobacteriales_bacterium_DNF00809	Coriobacteriaceae_OTU27
KQ959674.1	Coriobacteriales_bacterium_DNF00809	Coriobacteriaceae_OTU27
KQ959675.1	Coriobacteriales_bacterium_DNF00809	Coriobacteriaceae_OTU27
KQ959676.1	Coriobacteriales_bacterium_DNF00809	Coriobacteriaceae_OTU27
KQ959677.1	Coriobacteriales_bacterium_DNF00809	Coriobacteriaceae_OTU27
KQ959678.1	Coriobacteriales_bacterium_DNF00809	Coriobacteriaceae_OTU27
KQ959679.1	Coriobacteriales_bacterium_DNF00809	Coriobacteriaceae_OTU27
KQ959680.1	Coriobacteriales_bacterium_DNF00809	Coriobacteriaceae_OTU27
KQ959681.1	Coriobacteriales_bacterium_DNF00809	Coriobacteriaceae_OTU27
KQ959682.1	Coriobacteriales_bacterium_DNF00809	Coriobacteriaceae_OTU27
KQ959683.1	Coriobacteriales_bacterium_DNF00809	Coriobacteriaceae_OTU27
KQ959684.1	Coriobacteriales_bacterium_DNF00809	Coriobacteriaceae_OTU27
KQ959685.1	Coriobacteriales_bacterium_DNF00809	Coriobacteriaceae_OTU27
KQ959686.1	Coriobacteriales_bacterium_DNF00809	Coriobacteriaceae_OTU27
KQ959688.1	Coriobacteriales_bacterium_DNF00809	Coriobacteriaceae_OTU27
KQ959689.1	Coriobacteriales_bacterium_DNF00809	Coriobacteriaceae_OTU27
KQ959690.1	Coriobacteriales_bacterium_DNF00809	Coriobacteriaceae_OTU27
KQ959691.1	Coriobacteriales_bacterium_DNF00809	Coriobacteriaceae_OTU27
KQ959692.1	Coriobacteriales_bacterium_DNF00809	Coriobacteriaceae_OTU27
KQ959693.1	Coriobacteriales_bacterium_DNF00809	Coriobacteriaceae_OTU27
KQ959694.1	Coriobacteriales_bacterium_DNF00809	Coriobacteriaceae_OTU27
KQ959695.1	Coriobacteriales_bacterium_DNF00809	Coriobacteriaceae_OTU27
KQ959699.1	Coriobacteriales_bacterium_DNF00809	Coriobacteriaceae_OTU27
KQ959701.1	Coriobacteriales_bacterium_DNF00809	Coriobacteriaceae_OTU27
KQ959702.1	Coriobacteriales_bacterium_DNF00809	Coriobacteriaceae_OTU27
KQ959704.1	Coriobacteriales_bacterium_DNF00809	Coriobacteriaceae_OTU27
KQ959705.1	Coriobacteriales_bacterium_DNF00809	Coriobacteriaceae_OTU27
KQ959706.1	Coriobacteriales_bacterium_DNF00809	Coriobacteriaceae_OTU27
KQ959707.1	Coriobacteriales_bacterium_DNF00809	Coriobacteriaceae_OTU27
KQ959708.1	Coriobacteriales_bacterium_DNF00809	Coriobacteriaceae_OTU27
KQ959710.1	Coriobacteriales_bacterium_DNF00809	Coriobacteriaceae_OTU27
KQ959711.1	Coriobacteriales_bacterium_DNF00809	Coriobacteriaceae_OTU27
KQ959713.1	Coriobacteriales_bacterium_DNF00809	Coriobacteriaceae_OTU27
KQ959715.1	Coriobacteriales_bacterium_DNF00809	Coriobacteriaceae_OTU27
CP001601.1	Corynebacterium_aurimucosum_ATCC_700975	Corynebacterium_aurimucosum_nigricans
FM164414.1	Corynebacterium_aurimucosum_ATCC_700975	Corynebacterium_aurimucosum_nigricans
AF401314.1	Corynebacterium_jeikeium_K411	Corynebacterium_cluster45
AQXC01000001.1	Corynebacterium_propinquum_DSM_44285	Corynebacterium_cluster45
AQXC01000002.1	Corynebacterium_propinquum_DSM_44285	Corynebacterium_cluster45
AQXC01000003.1	Corynebacterium_propinquum_DSM_44285	Corynebacterium_cluster45
AQXC01000004.1	Corynebacterium_propinquum_DSM_44285	Corynebacterium_cluster45
AQXC01000005.1	Corynebacterium_propinquum_DSM_44285	Corynebacterium_cluster45
AQXC01000006.1	Corynebacterium_propinquum_DSM_44285	Corynebacterium_cluster45
AQXC01000007.1	Corynebacterium_propinquum_DSM_44285	Corynebacterium_cluster45
AQXC01000008.1	Corynebacterium_propinquum_DSM_44285	Corynebacterium_cluster45
AQXC01000009.1	Corynebacterium_propinquum_DSM_44285	Corynebacterium_cluster45
AQXC01000010.1	Corynebacterium_propinquum_DSM_44285	Corynebacterium_cluster45
AQXC01000011.1	Corynebacterium_propinquum_DSM_44285	Corynebacterium_cluster45
AQXC01000012.1	Corynebacterium_propinquum_DSM_44285	Corynebacterium_cluster45
AQXC01000013.1	Corynebacterium_propinquum_DSM_44285	Corynebacterium_cluster45
AQXC01000014.1	Corynebacterium_propinquum_DSM_44285	Corynebacterium_cluster45
AQXC01000015.1	Corynebacterium_propinquum_DSM_44285	Corynebacterium_cluster45
AQXC01000016.1	Corynebacterium_propinquum_DSM_44285	Corynebacterium_cluster45
AQXC01000017.1	Corynebacterium_propinquum_DSM_44285	Corynebacterium_cluster45
AQXC01000018.1	Corynebacterium_propinquum_DSM_44285	Corynebacterium_cluster45
AQXC01000019.1	Corynebacterium_propinquum_DSM_44285	Corynebacterium_cluster45
AQXC01000020.1	Corynebacterium_propinquum_DSM_44285	Corynebacterium_cluster45
AQXC01000021.1	Corynebacterium_propinquum_DSM_44285	Corynebacterium_cluster45
AQXC01000022.1	Corynebacterium_propinquum_DSM_44285	Corynebacterium_cluster45
AUAQ01000001.1	Corynebacterium_freiburgense_DSM_45254	Corynebacterium_cluster45
AUAQ01000002.1	Corynebacterium_freiburgense_DSM_45254	Corynebacterium_cluster45
AUAQ01000003.1	Corynebacterium_freiburgense_DSM_45254	Corynebacterium_cluster45
AUAQ01000004.1	Corynebacterium_freiburgense_DSM_45254	Corynebacterium_cluster45
AUAQ01000005.1	Corynebacterium_freiburgense_DSM_45254	Corynebacterium_cluster45
AUAQ01000007.1	Corynebacterium_freiburgense_DSM_45254	Corynebacterium_cluster45
AUAQ01000008.1	Corynebacterium_freiburgense_DSM_45254	Corynebacterium_cluster45
AUAQ01000009.1	Corynebacterium_freiburgense_DSM_45254	Corynebacterium_cluster45
AUAQ01000010.1	Corynebacterium_freiburgense_DSM_45254	Corynebacterium_cluster45
AUAQ01000011.1	Corynebacterium_freiburgense_DSM_45254	Corynebacterium_cluster45
AUAQ01000012.1	Corynebacterium_freiburgense_DSM_45254	Corynebacterium_cluster45
AUAQ01000013.1	Corynebacterium_freiburgense_DSM_45254	Corynebacterium_cluster45
AUAQ01000014.1	Corynebacterium_freiburgense_DSM_45254	Corynebacterium_cluster45
AUAQ01000015.1	Corynebacterium_freiburgense_DSM_45254	Corynebacterium_cluster45
AUAQ01000016.1	Corynebacterium_freiburgense_DSM_45254	Corynebacterium_cluster45
AUAQ01000017.1	Corynebacterium_freiburgense_DSM_45254	Corynebacterium_cluster45
AUAQ01000018.1	Corynebacterium_freiburgense_DSM_45254	Corynebacterium_cluster45
BX248353.1	Corynebacterium_diphtheriae_NCTC_13129	Corynebacterium_cluster45
CP002790.1	Corynebacterium_ulcerans_809	Corynebacterium_cluster45
CP004353.1	Corynebacterium_vitaeruminis_DSM_20294	Corynebacterium_cluster45
CP007156.1	Corynebacterium_falsenii_DSM_44353	Corynebacterium_cluster45
CP007157.1	Corynebacterium_falsenii_DSM_44353	Corynebacterium_cluster45
CP009246.1	Corynebacterium_flavescens	Corynebacterium_cluster45
CP009249.1	Corynebacterium_phocae	Corynebacterium_cluster45
CP009250.1	Corynebacterium_phocae	Corynebacterium_cluster45
CP011311.1	Corynebacterium_camporealensis	Corynebacterium_cluster45
CR931997.1	Corynebacterium_jeikeium_K411	Corynebacterium_cluster45
GG666993.1	Corynebacterium_accolens_ATCC_49725	Corynebacterium_cluster45
GG666994.1	Corynebacterium_accolens_ATCC_49725	Corynebacterium_cluster45
GG666995.1	Corynebacterium_accolens_ATCC_49725	Corynebacterium_cluster45
GG666996.1	Corynebacterium_accolens_ATCC_49725	Corynebacterium_cluster45
GG666997.1	Corynebacterium_accolens_ATCC_49725	Corynebacterium_cluster45
GG666998.1	Corynebacterium_accolens_ATCC_49725	Corynebacterium_cluster45
GG666999.1	Corynebacterium_accolens_ATCC_49725	Corynebacterium_cluster45
GG667000.1	Corynebacterium_accolens_ATCC_49725	Corynebacterium_cluster45
GG667001.1	Corynebacterium_accolens_ATCC_49725	Corynebacterium_cluster45
GG667002.1	Corynebacterium_accolens_ATCC_49725	Corynebacterium_cluster45
GG667003.1	Corynebacterium_accolens_ATCC_49725	Corynebacterium_cluster45
GG667004.1	Corynebacterium_accolens_ATCC_49725	Corynebacterium_cluster45
GG667006.1	Corynebacterium_accolens_ATCC_49725	Corynebacterium_cluster45
GG667009.1	Corynebacterium_accolens_ATCC_49725	Corynebacterium_cluster45
GG667010.1	Corynebacterium_accolens_ATCC_49725	Corynebacterium_cluster45
GG667013.1	Corynebacterium_accolens_ATCC_49725	Corynebacterium_cluster45
GG667027.1	Corynebacterium_accolens_ATCC_49725	Corynebacterium_cluster45
JIAH01000001.1	Corynebacterium_pseudodiphtheriticum_DSM_44287	Corynebacterium_cluster45
JIAH01000002.1	Corynebacterium_pseudodiphtheriticum_DSM_44287	Corynebacterium_cluster45
JIAH01000003.1	Corynebacterium_pseudodiphtheriticum_DSM_44287	Corynebacterium_cluster45
JIAH01000005.1	Corynebacterium_pseudodiphtheriticum_DSM_44287	Corynebacterium_cluster45
JIAH01000006.1	Corynebacterium_pseudodiphtheriticum_DSM_44287	Corynebacterium_cluster45
JIAH01000007.1	Corynebacterium_pseudodiphtheriticum_DSM_44287	Corynebacterium_cluster45
JIAH01000008.1	Corynebacterium_pseudodiphtheriticum_DSM_44287	Corynebacterium_cluster45
JIAH01000009.1	Corynebacterium_pseudodiphtheriticum_DSM_44287	Corynebacterium_cluster45
JIAH01000010.1	Corynebacterium_pseudodiphtheriticum_DSM_44287	Corynebacterium_cluster45
JIAH01000011.1	Corynebacterium_pseudodiphtheriticum_DSM_44287	Corynebacterium_cluster45
JIAH01000012.1	Corynebacterium_pseudodiphtheriticum_DSM_44287	Corynebacterium_cluster45
JIAH01000013.1	Corynebacterium_pseudodiphtheriticum_DSM_44287	Corynebacterium_cluster45
JRNE01000001.1	Corynebacterium_freneyi_DNF00450	Corynebacterium_cluster45
JRNE01000002.1	Corynebacterium_freneyi_DNF00450	Corynebacterium_cluster45
JRNE01000003.1	Corynebacterium_freneyi_DNF00450	Corynebacterium_cluster45
JRNE01000004.1	Corynebacterium_freneyi_DNF00450	Corynebacterium_cluster45
JRNE01000005.1	Corynebacterium_freneyi_DNF00450	Corynebacterium_cluster45
JRNE01000006.1	Corynebacterium_freneyi_DNF00450	Corynebacterium_cluster45
JRNE01000007.1	Corynebacterium_freneyi_DNF00450	Corynebacterium_cluster45
JRNE01000008.1	Corynebacterium_freneyi_DNF00450	Corynebacterium_cluster45
JRNE01000009.1	Corynebacterium_freneyi_DNF00450	Corynebacterium_cluster45
JRNE01000010.1	Corynebacterium_freneyi_DNF00450	Corynebacterium_cluster45
JRNE01000011.1	Corynebacterium_freneyi_DNF00450	Corynebacterium_cluster45
JRNE01000012.1	Corynebacterium_freneyi_DNF00450	Corynebacterium_cluster45
JRNE01000013.1	Corynebacterium_freneyi_DNF00450	Corynebacterium_cluster45
JRNE01000014.1	Corynebacterium_freneyi_DNF00450	Corynebacterium_cluster45
JRNE01000015.1	Corynebacterium_freneyi_DNF00450	Corynebacterium_cluster45
JRNE01000016.1	Corynebacterium_freneyi_DNF00450	Corynebacterium_cluster45
JRNE01000017.1	Corynebacterium_freneyi_DNF00450	Corynebacterium_cluster45
JRNE01000019.1	Corynebacterium_freneyi_DNF00450	Corynebacterium_cluster45
JRNE01000020.1	Corynebacterium_freneyi_DNF00450	Corynebacterium_cluster45
JRNE01000021.1	Corynebacterium_freneyi_DNF00450	Corynebacterium_cluster45
JRNE01000022.1	Corynebacterium_freneyi_DNF00450	Corynebacterium_cluster45
JRNE01000023.1	Corynebacterium_freneyi_DNF00450	Corynebacterium_cluster45
JRNE01000024.1	Corynebacterium_freneyi_DNF00450	Corynebacterium_cluster45
JRNE01000025.1	Corynebacterium_freneyi_DNF00450	Corynebacterium_cluster45
JRNE01000026.1	Corynebacterium_freneyi_DNF00450	Corynebacterium_cluster45
JRNE01000027.1	Corynebacterium_freneyi_DNF00450	Corynebacterium_cluster45
JRNE01000028.1	Corynebacterium_freneyi_DNF00450	Corynebacterium_cluster45
JRNE01000030.1	Corynebacterium_freneyi_DNF00450	Corynebacterium_cluster45
JRNE01000031.1	Corynebacterium_freneyi_DNF00450	Corynebacterium_cluster45
JRNE01000032.1	Corynebacterium_freneyi_DNF00450	Corynebacterium_cluster45
JRNE01000033.1	Corynebacterium_freneyi_DNF00450	Corynebacterium_cluster45
JRNE01000034.1	Corynebacterium_freneyi_DNF00450	Corynebacterium_cluster45
JRNE01000035.1	Corynebacterium_freneyi_DNF00450	Corynebacterium_cluster45
JRNE01000037.1	Corynebacterium_freneyi_DNF00450	Corynebacterium_cluster45
JRNE01000038.1	Corynebacterium_freneyi_DNF00450	Corynebacterium_cluster45
JRNE01000039.1	Corynebacterium_freneyi_DNF00450	Corynebacterium_cluster45
JRNE01000040.1	Corynebacterium_freneyi_DNF00450	Corynebacterium_cluster45
JRNE01000041.1	Corynebacterium_freneyi_DNF00450	Corynebacterium_cluster45
JRNE01000042.1	Corynebacterium_freneyi_DNF00450	Corynebacterium_cluster45
JRNE01000044.1	Corynebacterium_freneyi_DNF00450	Corynebacterium_cluster45
JRNE01000045.1	Corynebacterium_freneyi_DNF00450	Corynebacterium_cluster45
JRNE01000046.1	Corynebacterium_freneyi_DNF00450	Corynebacterium_cluster45
JRNE01000047.1	Corynebacterium_freneyi_DNF00450	Corynebacterium_cluster45
JRNE01000048.1	Corynebacterium_freneyi_DNF00450	Corynebacterium_cluster45
JRNE01000049.1	Corynebacterium_freneyi_DNF00450	Corynebacterium_cluster45
JRNE01000050.1	Corynebacterium_freneyi_DNF00450	Corynebacterium_cluster45
JRNE01000051.1	Corynebacterium_freneyi_DNF00450	Corynebacterium_cluster45
JRNE01000052.1	Corynebacterium_freneyi_DNF00450	Corynebacterium_cluster45
JRNE01000053.1	Corynebacterium_freneyi_DNF00450	Corynebacterium_cluster45
JRNE01000054.1	Corynebacterium_freneyi_DNF00450	Corynebacterium_cluster45
JRNE01000055.1	Corynebacterium_freneyi_DNF00450	Corynebacterium_cluster45
JRNE01000056.1	Corynebacterium_freneyi_DNF00450	Corynebacterium_cluster45
JRNE01000057.1	Corynebacterium_freneyi_DNF00450	Corynebacterium_cluster45
JRNE01000058.1	Corynebacterium_freneyi_DNF00450	Corynebacterium_cluster45
JRNE01000059.1	Corynebacterium_freneyi_DNF00450	Corynebacterium_cluster45
JRNE01000060.1	Corynebacterium_freneyi_DNF00450	Corynebacterium_cluster45
JRNE01000061.1	Corynebacterium_freneyi_DNF00450	Corynebacterium_cluster45
JRNE01000062.1	Corynebacterium_freneyi_DNF00450	Corynebacterium_cluster45
JRNE01000063.1	Corynebacterium_freneyi_DNF00450	Corynebacterium_cluster45
JRNE01000064.1	Corynebacterium_freneyi_DNF00450	Corynebacterium_cluster45
JRNE01000066.1	Corynebacterium_freneyi_DNF00450	Corynebacterium_cluster45
JRNE01000067.1	Corynebacterium_freneyi_DNF00450	Corynebacterium_cluster45
JRNE01000068.1	Corynebacterium_freneyi_DNF00450	Corynebacterium_cluster45
JRNE01000069.1	Corynebacterium_freneyi_DNF00450	Corynebacterium_cluster45
JRNE01000070.1	Corynebacterium_freneyi_DNF00450	Corynebacterium_cluster45
JRNE01000071.1	Corynebacterium_freneyi_DNF00450	Corynebacterium_cluster45
JRNE01000072.1	Corynebacterium_freneyi_DNF00450	Corynebacterium_cluster45
JRNE01000073.1	Corynebacterium_freneyi_DNF00450	Corynebacterium_cluster45
JRNE01000074.1	Corynebacterium_freneyi_DNF00450	Corynebacterium_cluster45
JRNE01000075.1	Corynebacterium_freneyi_DNF00450	Corynebacterium_cluster45
JRNE01000076.1	Corynebacterium_freneyi_DNF00450	Corynebacterium_cluster45
JRNE01000077.1	Corynebacterium_freneyi_DNF00450	Corynebacterium_cluster45
JRNE01000078.1	Corynebacterium_freneyi_DNF00450	Corynebacterium_cluster45
JRNE01000079.1	Corynebacterium_freneyi_DNF00450	Corynebacterium_cluster45
JRNE01000080.1	Corynebacterium_freneyi_DNF00450	Corynebacterium_cluster45
JRNE01000081.1	Corynebacterium_freneyi_DNF00450	Corynebacterium_cluster45
JRNE01000082.1	Corynebacterium_freneyi_DNF00450	Corynebacterium_cluster45
JRNE01000083.1	Corynebacterium_freneyi_DNF00450	Corynebacterium_cluster45
JRNE01000084.1	Corynebacterium_freneyi_DNF00450	Corynebacterium_cluster45
JRNE01000085.1	Corynebacterium_freneyi_DNF00450	Corynebacterium_cluster45
JRNE01000086.1	Corynebacterium_freneyi_DNF00450	Corynebacterium_cluster45
JRNE01000087.1	Corynebacterium_freneyi_DNF00450	Corynebacterium_cluster45
JRNE01000088.1	Corynebacterium_freneyi_DNF00450	Corynebacterium_cluster45
JRNE01000089.1	Corynebacterium_freneyi_DNF00450	Corynebacterium_cluster45
JRNE01000090.1	Corynebacterium_freneyi_DNF00450	Corynebacterium_cluster45
JRVJ01000001.1	Corynebacterium_auriscanis	Corynebacterium_cluster45
JRVJ01000002.1	Corynebacterium_auriscanis	Corynebacterium_cluster45
JRVJ01000003.1	Corynebacterium_auriscanis	Corynebacterium_cluster45
JRVJ01000004.1	Corynebacterium_auriscanis	Corynebacterium_cluster45
JRVJ01000005.1	Corynebacterium_auriscanis	Corynebacterium_cluster45
JRVJ01000006.1	Corynebacterium_auriscanis	Corynebacterium_cluster45
JRVJ01000007.1	Corynebacterium_auriscanis	Corynebacterium_cluster45
JRVJ01000008.1	Corynebacterium_auriscanis	Corynebacterium_cluster45
JRVJ01000009.1	Corynebacterium_auriscanis	Corynebacterium_cluster45
JRVJ01000010.1	Corynebacterium_auriscanis	Corynebacterium_cluster45
JRVJ01000011.1	Corynebacterium_auriscanis	Corynebacterium_cluster45
JRVJ01000012.1	Corynebacterium_auriscanis	Corynebacterium_cluster45
JRVJ01000013.1	Corynebacterium_auriscanis	Corynebacterium_cluster45
JRVJ01000014.1	Corynebacterium_auriscanis	Corynebacterium_cluster45
JRVJ01000015.1	Corynebacterium_auriscanis	Corynebacterium_cluster45
JRVJ01000016.1	Corynebacterium_auriscanis	Corynebacterium_cluster45
JRVJ01000017.1	Corynebacterium_auriscanis	Corynebacterium_cluster45
JRVJ01000018.1	Corynebacterium_auriscanis	Corynebacterium_cluster45
JRVJ01000019.1	Corynebacterium_auriscanis	Corynebacterium_cluster45
JRVJ01000020.1	Corynebacterium_auriscanis	Corynebacterium_cluster45
JRVJ01000021.1	Corynebacterium_auriscanis	Corynebacterium_cluster45
JRVJ01000022.1	Corynebacterium_auriscanis	Corynebacterium_cluster45
JRVJ01000023.1	Corynebacterium_auriscanis	Corynebacterium_cluster45
JRVJ01000024.1	Corynebacterium_auriscanis	Corynebacterium_cluster45
JRVJ01000025.1	Corynebacterium_auriscanis	Corynebacterium_cluster45
JRVJ01000026.1	Corynebacterium_auriscanis	Corynebacterium_cluster45
JRVJ01000027.1	Corynebacterium_auriscanis	Corynebacterium_cluster45
JRVJ01000028.1	Corynebacterium_auriscanis	Corynebacterium_cluster45
JRVJ01000029.1	Corynebacterium_auriscanis	Corynebacterium_cluster45
JRVJ01000030.1	Corynebacterium_auriscanis	Corynebacterium_cluster45
JRVJ01000031.1	Corynebacterium_auriscanis	Corynebacterium_cluster45
JRVJ01000032.1	Corynebacterium_auriscanis	Corynebacterium_cluster45
JRVJ01000033.1	Corynebacterium_auriscanis	Corynebacterium_cluster45
KE386802.1	Corynebacterium_freiburgense_DSM_45254	Corynebacterium_cluster45
NZ_ACVP01000001.1	Corynebacterium_tuberculostearicum_SK141	Corynebacterium_cluster45
NZ_ACVP01000002.1	Corynebacterium_tuberculostearicum_SK141	Corynebacterium_cluster45
NZ_ACVP01000003.1	Corynebacterium_tuberculostearicum_SK141	Corynebacterium_cluster45
NZ_ACVP01000004.1	Corynebacterium_tuberculostearicum_SK141	Corynebacterium_cluster45
NZ_ACVP01000005.1	Corynebacterium_tuberculostearicum_SK141	Corynebacterium_cluster45
NZ_ACVP01000006.1	Corynebacterium_tuberculostearicum_SK141	Corynebacterium_cluster45
NZ_ACVP01000007.1	Corynebacterium_tuberculostearicum_SK141	Corynebacterium_cluster45
NZ_ACVP01000008.1	Corynebacterium_tuberculostearicum_SK141	Corynebacterium_cluster45
NZ_ACVP01000010.1	Corynebacterium_tuberculostearicum_SK141	Corynebacterium_cluster45
NZ_ACVP01000011.1	Corynebacterium_tuberculostearicum_SK141	Corynebacterium_cluster45
NZ_ACVP01000012.1	Corynebacterium_tuberculostearicum_SK141	Corynebacterium_cluster45
NZ_ACVP01000014.1	Corynebacterium_tuberculostearicum_SK141	Corynebacterium_cluster45
NZ_ACVP01000015.1	Corynebacterium_tuberculostearicum_SK141	Corynebacterium_cluster45
NZ_ACVP01000016.1	Corynebacterium_tuberculostearicum_SK141	Corynebacterium_cluster45
NZ_ACVP01000017.1	Corynebacterium_tuberculostearicum_SK141	Corynebacterium_cluster45
NZ_ACVP01000018.1	Corynebacterium_tuberculostearicum_SK141	Corynebacterium_cluster45
NZ_ACVP01000019.1	Corynebacterium_tuberculostearicum_SK141	Corynebacterium_cluster45
NZ_ACVP01000020.1	Corynebacterium_tuberculostearicum_SK141	Corynebacterium_cluster45
NZ_ACVP01000021.1	Corynebacterium_tuberculostearicum_SK141	Corynebacterium_cluster45
NZ_ACVP01000022.1	Corynebacterium_tuberculostearicum_SK141	Corynebacterium_cluster45
NZ_ACVP01000023.1	Corynebacterium_tuberculostearicum_SK141	Corynebacterium_cluster45
NZ_ACVP01000024.1	Corynebacterium_tuberculostearicum_SK141	Corynebacterium_cluster45
NZ_ACVP01000025.1	Corynebacterium_tuberculostearicum_SK141	Corynebacterium_cluster45
NZ_ACVP01000026.1	Corynebacterium_tuberculostearicum_SK141	Corynebacterium_cluster45
NZ_ACVP01000027.1	Corynebacterium_tuberculostearicum_SK141	Corynebacterium_cluster45
NZ_ACVP01000028.1	Corynebacterium_tuberculostearicum_SK141	Corynebacterium_cluster45
NZ_ACVP01000029.1	Corynebacterium_tuberculostearicum_SK141	Corynebacterium_cluster45
NZ_ACVP01000030.1	Corynebacterium_tuberculostearicum_SK141	Corynebacterium_cluster45
NZ_ACVP01000031.1	Corynebacterium_tuberculostearicum_SK141	Corynebacterium_cluster45
NZ_ACVP01000032.1	Corynebacterium_tuberculostearicum_SK141	Corynebacterium_cluster45
[truncated: 3,511 more rows]

## Sheet: SupDat4a_MacSyFinder
MacSyFinder hit ID	Replicon name	Gene	Reference system	Predicted system	System ID	System status	Gene status	i-evalue	Score	Profile coverage	Sequence coverage	Begin match	End match
[truncated: 93 more rows]

[truncated: 2 more sheets: SupDat4b_Annotations, SupDat4c_Prokka]
